# Supplementary material for: Computer-aided, resistance gene-guided genome mining for proteasome and HMG-CoA reductase inhibitors
Source: J Ind Microbiol Biotechnol. 2023 Dec 7;50(1):kuad045. doi: 10.1093/jimb/kuad045 (PMC10734572; doi:10.1093/jimb/kuad045)
Supplement: kuad045_Supplemental_Files [file kuad045_supplemental_files.zip]

Archive with 3 entries (3 files):
- Jenkinson et al Supplementary Figures.pdf
- Supplemental Spreadsheet 1.xlsx
- Supplemental Spreadsheet 2.xlsx
