# Supplementary material for: Computer-aided, resistance gene-guided genome mining for proteasome and HMG-CoA reductase inhibitors
Source: J Ind Microbiol Biotechnol. 2023 Dec 7;50(1):kuad045. doi: 10.1093/jimb/kuad045 (PMC10734572; doi:10.1093/jimb/kuad045)
Supplement: kuad045_Supplemental_Files [file kuad045_supplemental_files.zip › Supplemental Spreadsheet 1.xlsx]

## Sheet: NRPS Hits at 70 kb
Citation, Permission from Author(s), or Unpublished	Organism Name, Strain and Genome Version (where applicable)	Resistance Gene Scaffold	Resistance Gene Start	Resistance Gene End	Resistance Gene E-value	Resistance Gene % Identity	SM Gene Scaffold	SM Gene Start	SM Gene End	Distance	Fellutamide Family Cluster?
Permission from Author(s)	Trichocoma paradoxa CBS 103.73 v1.0	scaffold_11	471711	472527	4.7e-101	0.6207	scaffold_11	449546	454336	20178	Yes
Permission from Author(s)	Trichocoma paradoxa CBS 103.73 v1.0	scaffold_11	471711	472527	4.7e-101	0.6207	scaffold_11	458069	465516	10326	Yes
Permission from Author(s)	Bisporella sp. PMI_857 v1.0	scaffold_63	197651	198325	9.2e-97	0.6594	scaffold_63	181818	189362	12398	Yes
Permission from Author(s)	Bisporella sp. PMI_857 v1.0	scaffold_63	197651	198325	9.2e-97	0.6594	scaffold_63	199145	204030	3599	Yes
Permission from Author(s)	Spathularia flavida	NODE_16335	87762	88436	8e-88	0.6207	NODE_16335	67589	75852	16378	Yes
Permission from Author(s)	Spathularia flavida	NODE_16335	87762	88436	8e-88	0.6207	NODE_16335	89053	93600	3227	Yes
Permission from Author(s)	Aspergillus venezuelensis CBS 868.97 v1.0	scaffold_49	221741	222373	5.9e-81	0.66	scaffold_49	213318	218221	6287	Yes
Permission from Author(s)	Aspergillus venezuelensis CBS 868.97 v1.0	scaffold_49	221741	222373	5.9e-81	0.66	scaffold_49	205310	212515	13144	Yes
Permission from Author(s)	Aspergillus dromiae CBS 140633 v1.0	scaffold_11	51030	51662	5e-81	0.66	scaffold_11	54551	60208	6033	Yes
Permission from Author(s)	Aspergillus dromiae CBS 140633 v1.0	scaffold_11	51030	51662	5e-81	0.66	scaffold_11	60915	68120	13171	Yes
Permission from Author(s)	Aspergillus miraensis CBS 140625 v1.0	scaffold_91	40842	41474	5.6e-81	0.66	scaffold_91	50670	57875	13114	Yes
Permission from Author(s)	Aspergillus miraensis CBS 140625 v1.0	scaffold_91	40842	41474	5.6e-81	0.66	scaffold_91	45288	49831	6401	Yes
Permission from Author(s)	Aspergillus olivicola v1.0	scaffold_124	48330	48962	2.1e-80	0.66	scaffold_124	53199	57698	6802	Yes
Permission from Author(s)	Aspergillus olivicola v1.0	scaffold_124	48330	48962	2.1e-80	0.66	scaffold_124	58587	65839	13567	Yes
Permission from Author(s)	Aspergillus filifera CBS 114510 v1.0	scaffold_100	31595	32227	1.5e-80	0.655	scaffold_100	40725	47927	12415	Yes
Permission from Author(s)	Aspergillus filifera CBS 114510 v1.0	scaffold_100	31595	32227	1.5e-80	0.655	scaffold_100	35216	39856	5625	Yes
Permission from Author(s)	Aspergillus neoechinulatus CBS120.55 v1.0	scaffold_52	58490	59107	5.2e-80	0.6684	scaffold_52	62162	66643	5604	Yes
Permission from Author(s)	Aspergillus neoechinulatus CBS120.55 v1.0	scaffold_52	58490	59107	5.2e-80	0.6684	scaffold_52	67466	74498	12183	Yes
Permission from Author(s)	Aspergillus stella-maris CBS 113639 v1.0	scaffold_23	30494	31126	1.3e-80	0.65	scaffold_23	40307	47512	13099	Yes
Permission from Author(s)	Aspergillus stella-maris CBS 113639 v1.0	scaffold_23	30494	31126	1.3e-80	0.65	scaffold_23	34963	39516	6429	Yes
Permission from Author(s)	Aspergillus recurvatus v1.0	scaffold_61	72826	73443	3e-80	0.6633	scaffold_61	57560	64575	12067	Yes
Permission from Author(s)	Aspergillus recurvatus v1.0	scaffold_61	72826	73443	3e-80	0.6633	scaffold_61	65285	69829	5577	Yes
Permission from Author(s)	Aspergillus undulatus CBS 261.88 v1.0	scaffold_29	301211	301843	5.8e-80	0.6468	scaffold_29	304729	309219	5447	Yes
Permission from Author(s)	Aspergillus undulatus CBS 261.88 v1.0	scaffold_29	301211	301843	5.8e-80	0.6468	scaffold_29	310064	317302	12156	Yes
Permission from Author(s)	Aspergillus cleistominutus CBS 200.75 v1.0	scaffold_111	47060	47683	7.5e-80	0.6566	scaffold_111	31396	38912	12217	Yes
Permission from Author(s)	Aspergillus cleistominutus CBS 200.75 v1.0	scaffold_111	47060	47683	7.5e-80	0.6566	scaffold_111	39471	44113	5579	Yes
Permission from Author(s)	Aspergillus foveolata CBS 279.81 v1.0	scaffold_56	88280	88903	5.6e-80	0.6566	scaffold_56	91894	96363	5537	Yes
Permission from Author(s)	Aspergillus foveolata CBS 279.81 v1.0	scaffold_56	88280	88903	5.6e-80	0.6566	scaffold_56	98104	104305	12613	Yes
Permission from Author(s)	Aspergillus acristatulus CBS 119.55 v1.0	scaffold_14	78160	78783	6.4e-80	0.6566	scaffold_14	86928	94171	12078	Yes
Permission from Author(s)	Aspergillus acristatulus CBS 119.55 v1.0	scaffold_14	78160	78783	6.4e-80	0.6566	scaffold_14	81759	86237	5526	Yes
Permission from Author(s)	Aspergillus quadrilineatus (floriformis) CBS 937.73 v1.0	scaffold_218	19316	19939	4.7e-79	0.6566	scaffold_218	11860	16338	5528	Yes
Permission from Author(s)	Aspergillus quadrilineatus (floriformis) CBS 937.73 v1.0	scaffold_218	19316	19939	4.7e-79	0.6566	scaffold_218	3939	11030	12143	Yes
Permission from Author(s)	Aspergillus quadrilineatus (gemmatus) CBS 853.96 v1.0	scaffold_43	27025	27648	4.5e-79	0.6566	scaffold_43	35934	42963	12112	Yes
Permission from Author(s)	Aspergillus quadrilineatus (gemmatus) CBS 853.96 v1.0	scaffold_43	27025	27648	4.5e-79	0.6566	scaffold_43	30626	35104	5528	Yes
Permission from Author(s)	Aspergillus tetrazonus CBS 591.65A v1.0	scaffold_131	53034	53657	4.4e-79	0.6566	scaffold_131	56720	61198	5613	Yes
Permission from Author(s)	Aspergillus tetrazonus CBS 591.65A v1.0	scaffold_131	53034	53657	4.4e-79	0.6566	scaffold_131	61983	69057	12174	Yes
Permission from Author(s)	Aspergillus similis v1.0	scaffold_54	31178	31795	2e-80	0.6582	scaffold_54	34774	39440	5620	Yes
Permission from Author(s)	Aspergillus similis v1.0	scaffold_54	31178	31795	2e-80	0.6582	scaffold_54	39968	47215	12105	Yes
Permission from Author(s)	Aspergillus dentatus CBS 114.63 v1.0	scaffold_69	123534	124157	4e-79	0.6386	scaffold_69	108211	115239	12120	Yes
Permission from Author(s)	Aspergillus dentatus CBS 114.63 v1.0	scaffold_69	123534	124157	4e-79	0.6386	scaffold_69	116012	120566	5556	Yes
Arnaud et al., 2012	Aspergillus nidulans	ChrII_A_nidulans_FGSC_A4	3998708	3999331	3.6e-79	0.6386	ChrII_A_nidulans_FGSC_A4	3983381	3990409	12124	Yes
Arnaud et al., 2012	Aspergillus nidulans	ChrII_A_nidulans_FGSC_A4	3998708	3999331	3.6e-79	0.6386	ChrII_A_nidulans_FGSC_A4	3991243	3995742	5527	Yes
Permission from Author(s)	Aspergillus sublatus IBT 19356 v1.0	scaffold_93	13973	14596	8.8e-79	0.6515	scaffold_93	17574	22046	5525	Yes
Permission from Author(s)	Aspergillus sublatus IBT 19356 v1.0	scaffold_93	13973	14596	8.8e-79	0.6515	scaffold_93	22736	29972	12069	Yes
Permission from Author(s)	Aspergillus indicus v2.0	scaffold_296	589	1206	6.8e-79	0.6531	scaffold_296	4159	8640	5502	Yes
Permission from Author(s)	Aspergillus indicus v2.0	scaffold_296	589	1206	6.8e-79	0.6531	scaffold_296	9469	16491	12082	Yes
Permission from Author(s)	Aspergillus navahoensis v1.0	scaffold_106	71396	72013	4.5e-78	0.6368	scaffold_106	66613	69390	3703	Yes
Permission from Author(s)	Aspergillus crustosus CBS 478.65 v1.0	scaffold_1	124748	125374	6.6e-73	0.6345	scaffold_1	117877	122452	4896	Yes
Permission from Author(s)	Aspergillus crustosus CBS 478.65 v1.0	scaffold_1	124748	125374	6.6e-73	0.6345	scaffold_1	110360	117544	11109	Yes
Permission from Author(s)	Aspergillus multicolor v1.0	scaffold_1	83463	84080	6.7e-77	0.6396	scaffold_1	20213	23250	62040	No
Permission from Author(s)	Aspergillus multicolor v1.0	scaffold_1	83463	84080	6.7e-77	0.6396	scaffold_1	71852	76423	9634	Yes
Permission from Author(s)	Aspergillus multicolor v1.0	scaffold_1	83463	84080	6.7e-77	0.6396	scaffold_1	64182	71215	16073	Yes
de Vries et al., 2017	Aspergillus versicolor v1.0	scaffold_7	276155	276772	5.1e-77	0.6701	scaffold_7	284932	291920	11962	Yes
de Vries et al., 2017	Aspergillus versicolor v1.0	scaffold_7	276155	276772	5.1e-77	0.6701	scaffold_7	279613	284088	5387	Yes
Permission from Author(s)	Aspergillus amoeneus CBS 111.32 v1.0	scaffold_7	887460	888077	9.5e-76	0.6598	scaffold_7	872351	879338	11924	Yes
Permission from Author(s)	Aspergillus amoeneus CBS 111.32 v1.0	scaffold_7	887460	888077	9.5e-76	0.6598	scaffold_7	880182	884657	5349	Yes
Permission from Author(s)	Aspergillus tennesseensis IBT 32283 v1.0	scaffold_8	739643	740260	4.4e-75	0.6495	scaffold_8	732224	736984	5347	Yes
Permission from Author(s)	Aspergillus tennesseensis IBT 32283 v1.0	scaffold_8	739643	740260	4.4e-75	0.6495	scaffold_8	724445	731766	11846	Yes
de Vries et al., 2017	Aspergillus sydowii CBS 593.65 v1.0	scaffold_20	68210	68827	4.2e-75	0.6528	scaffold_20	56442	61076	9759	Yes
de Vries et al., 2017	Aspergillus sydowii CBS 593.65 v1.0	scaffold_20	68210	68827	4.2e-75	0.6528	scaffold_20	48680	55670	16343	Yes
Permission from Author(s)	Aspergillus puulaauensis IBT 32284 v1.0	scaffold_7	127866	128483	5.7e-75	0.6443	scaffold_7	131324	135802	5388	Yes
Permission from Author(s)	Aspergillus puulaauensis IBT 32284 v1.0	scaffold_7	127866	128483	5.7e-75	0.6443	scaffold_7	136648	143650	11974	Yes
Permission from Author(s)	Aspergillus creber IBT 32277 v1.0	scaffold_75	30914	31531	8.5e-75	0.6443	scaffold_75	34305	38538	5199	Yes
Permission from Author(s)	Aspergillus creber IBT 32277 v1.0	scaffold_75	30914	31531	8.5e-75	0.6443	scaffold_75	39592	46810	11978	Yes
Permission from Author(s)	Aspergillus aurantiobrunneus CBS 465.65 v1.0	scaffold_1	75137	75769	7.5e-75	0.6219	scaffold_1	78510	80061	3832	Yes
Permission from Author(s)	Aspergillus aurantiobrunneus CBS 465.65 v1.0	scaffold_1	75137	75769	7.5e-75	0.6219	scaffold_1	80928	87919	8970	Yes
Permission from Author(s)	Aspergillus karnatakaensis CBS 102800 v1.0	scaffold_28	103522	104034	3.3e-62	0.628	scaffold_28	111507	118562	11256	Yes
Permission from Author(s)	Aspergillus karnatakaensis CBS 102800 v1.0	scaffold_28	103522	104034	3.3e-62	0.628	scaffold_28	106508	111122	5037	Yes
Wang et al., 2023	Amylomyces rouxii NRRL 5866 v1.0	scaffold_107	75000	75825	3.4e-45	0.5351	scaffold_107	53683	58116	19513	No
Permission from Author(s)	Aspergillus fructiculosus v1.0	scaffold_34	327297	327856	7.2e-44	0.6313	scaffold_34	357988	362192	32513	Yes
Permission from Author(s)	Aspergillus falconensis CBS 271.91 v1.0	scaffold_85	9861	10420	3e-42	0.5828	scaffold_85	40512	43703	31967	Yes
Permission from Author(s)	Lobaria pulmonaria Scotland extracted metagenome v1.0	scaffold_33	161366	161887	8.6e-47	0.5556	scaffold_33	154071	159210	4986	Yes
Permission from Author(s)	Lobaria pulmonaria Scotland extracted metagenome v1.0	scaffold_33	161366	161887	8.6e-47	0.5556	scaffold_33	175608	183815	18085	Yes
Permission from Author(s)	Lobaria pulmonaria Spain extracted metagenome v1.0	scaffold_132	54078	54599	8.7e-47	0.5556	scaffold_132	68458	76367	18074	Yes
Permission from Author(s)	Lobaria pulmonaria Spain extracted metagenome v1.0	scaffold_132	54078	54599	8.7e-47	0.5556	scaffold_132	46820	51749	5054	Yes
Permission from Author(s)	Lobaria pulmonaria Africa extracted metagenome v1.0	scaffold_28	92915	93376	5e-47	0.6159	scaffold_28	71082	78991	18109	Yes
Permission from Author(s)	Lobaria pulmonaria Africa extracted metagenome v1.0	scaffold_28	92915	93376	5e-47	0.6159	scaffold_28	95868	100729	5153	Yes
Permission from Author(s)	Lobaria pulmonaria Scotland reference genome v1.0	scaffold_49	85614	86075	5.6e-47	0.6159	scaffold_49	77523	83145	5510	Yes
Permission from Author(s)	Lobaria pulmonaria Scotland reference genome v1.0	scaffold_49	85614	86075	5.6e-47	0.6159	scaffold_49	99981	107890	18091	Yes
Permission from Author(s)	Lobaria pulmonaria Switzerland extracted metagenome v1.0	scaffold_41	38404	38865	5e-47	0.6159	scaffold_41	41357	47582	5835	Yes
Permission from Author(s)	Lobaria pulmonaria Switzerland extracted metagenome v1.0	scaffold_41	38404	38865	5e-47	0.6159	scaffold_41	16572	24481	18108	Yes

## Sheet: Fellutamide Cluster BLASTPs
Fellutamide Cluster BLASTPs
Organism Name, Strain and Genome Version (where applicable)	Fatty-acyl-AMP ligase (AN3490) inpC (2703)							Transporter (AN3491) inpD (2702)							Transcription Factor (AN3492) scpR (2701)							Proteasome Component C5 (AN3493) inpE (2700)							NRPS product release/transfer (AN3494) inpF (2699)							NRPS (AN3495) inpA (2698)							NRPS (AN3496) inpB (2697)
	Protein ID	Length (amino acids)	E-value	Similarity Fraction	% Similarity	Identity Fraction	% Identity	Protein ID	Length (amino acids)	E-value	Similarity Fraction	% Similarity	Identity Fraction	% Identity	Protein ID	Length (amino acids)	E-value	Similarity Fraction	% Similarity	Identity Fraction	% Identity	Protein ID	Length (amino acids)	E-value	Similarity Fraction	% Similarity	Identity Fraction	% Identity	Protein ID	Length (amino acids)	E-value	Similarity Fraction	% Similarity	Identity Fraction	% Identity	Protein ID	Length (amino acids)	E-value	Similarity Fraction	% Similarity	Identity Fraction	% Identity	Protein ID	Length (amino acids)	E-value	Similarity Fraction	% Similarity	Identity Fraction	% Identity
Aspergillus nidulans	2703	572	N/A	N/A	N/A	N/A	N/A	2702	546	N/A	N/A	N/A	N/A	N/A	2701	287	N/A	N/A	N/A	N/A	N/A	2700	216	N/A	N/A	N/A	N/A	N/A	2699	282	N/A	N/A	N/A	N/A	N/A	2698	1500	N/A	N/A	N/A	N/A	N/A	2697	2327	N/A	N/A	N/A	N/A	N/A
Trichocoma paradoxa CBS 103.73 v1.0	463815	570	0	435/570	76	349/570	61	508866	553	0	444/541	82	356/541	66	508872	126	4e-26	60/104	57	46/104	44	508874	260	3e-97	174/232	75	127/232	55	441953	254	7e-89	167/232	71	118/232	51	463806	1519	0	1011/1502	67	769/1502	51	463812	2328	0	1595/2346	67	1185/2346	51
Bisporella sp. PMI_857 v1.0	553672	564	0	435/573	75	351/573	61	692518	585	0	420/534	78	319/534	60	335786	206	1e-27	46/57	80	38/57	67	636933	253	5e-92	165/233	70	127/233	55	636931	406	1e-68	145/242	59	106/242	44	746039	1528	0	961/1501	64	693/1501	46	335819	2362	0	1512/2363	63	1124/2363	48
Spathularia flavida	2425	564	0	424/567	74	331/567	58	2424	586	0	402/509	78	308/509	61	None	N/A	N/A	N/A	N/A	N/A	N/A	2427	243	6e-92	169/231	73	127/231	55	2426	405	1e-63	135/217	62	103/217	47	2428	1516	0	967/1501	64	686/1501	46	2423	2737	0	1439/2217	64	1048/2217	47
Aspergillus venezuelensis CBS 868.97 v1.0	367332	571	0	500/569	87	448/569	79	233059	541	0	490/547	89	450/547	82	391567	267	5e-62	122/186	65	103/186	55	233046	216	3e-146	202/216	93	187/216	87	380407	422	3e-134	205/230	89	170/230	74	400172	1497	0	1249/1483	84	1074/1483	72	400169	2302	0	1953/2345	83	1651/2345	70
Aspergillus dromiae CBS 140633 v1.0	237404	571	0	502/569	88	447/569	79	200843	541	0	490/547	89	451/547	82	237406	267	7e-62	122/186	65	102/186	55	200846	216	5e-146	202/216	93	186/216	86	237409	422	2e-134	204/230	88	171/230	74	237412	1486	0	1232/1483	83	1059/1483	71	237419	2309	0	1971/2335	84	1676/2335	72
Aspergillus miraensis CBS 140625 v1.0	171144	571	0	501/569	88	451/569	79	200039	541	0	491/547	89	452/547	83	200040	261	3e-62	122/186	65	103/186	55	200041	216	3e-146	202/216	93	187/216	87	200044	422	3e-134	205/230	89	171/230	74	232369	1500	0	1246/1483	84	1076/1483	73	209616	2287	0	1955/2335	83	1658/2335	71
Aspergillus olivicola v1.0	223987	571	0	504/572	88	447/572	78	196368	539	0	490/547	89	453/547	83	223989	275	5e-61	136/226	60	113/226	50	18624	216	2e-147	203/216	93	187/216	87	230279	422	2e-136	207/230	90	173/230	75	223993	1500	0	1245/1483	83	1084/1483	73	230282	2304	0	1936/2361	81	1638/2361	69
Aspergillus filifera CBS 114510 v1.0	200100	571	0	502/569	88	451/569	79	165038	535	0	489/547	89	452/547	83	184345	258	2e-62	149/262	56	117/262	45	184346	216	3e-145	202/216	93	185/216	86	200102	422	2e-133	205/230	89	170/230	74	200104	1500	0	1242/1483	83	1072/1483	72	184349	2401	0	1981/2328	85	1675/2328	72
Aspergillus neoechinulatus CBS120.55 v1.0	193115	572	0	554/572	96	526/572	92	117895	534	0	521/546	95	510/546	93	193119	288	0	254/286	88	239/286	84	169105	216	2e-162	213/216	98	209/216	97	193121	438	2e-162	226/237	95	211/237	89	188111	1494	0	1394/1484	93	1319/1484	89	193123	2316	0	2176/2328	93	2060/2328	88
Aspergillus stella-maris CBS 113639 v1.0	199501	571	0	501/569	88	449/569	79	172008	541	0	491/547	89	452/547	83	199503	268	7e-61	121/186	65	102/186	55	172010	216	5e-145	201/216	93	185/216	86	189307	422	1e-133	205/230	89	170/230	74	208505	1490	0	1243/1486	83	1070/1486	72	199507	2402	0	1977/2333	84	1676/2333	72
Aspergillus recurvatus v1.0	122716	572	0	544/572	95	519/572	91	122687	535	0	519/546	95	506/546	93	122710	282	2e-151	226/279	81	204/279	73	187570	216	3e-161	212/216	98	208/216	96	187569	438	1e-157	225/237	94	201/237	85	202657	1492	0	1336/1485	89	1217/1485	82	187567	2323	0	2137/2326	91	1987/2326	85
Aspergillus undulatus CBS 261.88 v1.0	298800	571	0	504/572	88	451/572	79	104433	540	0	487/545	89	449/545	82	292092	268	3e-62	139/248	56	118/248	48	265211	216	9e-148	203/216	93	188/216	87	298802	422	1e-138	224/271	82	185/271	68	292095	1497	0	1253/1484	84	1095/1484	74	292096	2398	0	1981/2330	85	1692/2330	73
Aspergillus cleistominutus CBS 200.75 v1.0	125648	572	0	561/572	98	547/572	96	125645	535	0	527/546	96	514/546	94	125643	288	0	266/286	93	254/286	89	125641	216	1e-164	214/216	99	213/216	99	125639	431	4e-171	232/237	97	224/237	95	125637	1506	0	1414/1484	95	1355/1484	91	11250	2328	0	2222/2328	95	2153/2328	92
Aspergillus foveolata CBS 279.81 v1.0	99436	572	0	555/572	97	542/572	95	142167	535	0	528/546	96	518/546	95	142170	255	0	241/253	95	234/253	92	142171	216	1e-164	214/216	99	213/216	99	162802	438	2e-169	231/237	97	222/237	94	152679	1490	0	1418/1484	95	1382/1484	93	99484	1997	0	1919/1997	96	1849/1997	93
Aspergillus acristatulus CBS 119.55 v1.0	186038	572	0	562/572	98	549/572	96	186039	535	0	525/546	96	512/546	94	186043	288	0	273/286	95	262/286	92	31038	216	1e-164	214/216	99	213/216	99	216095	438	4e-169	231/237	97	223/237	94	206626	1493	0	1412/1484	95	1355/1484	91	31050	2328	0	2221/2328	95	2151/2328	92
Aspergillus quadrilineatus (floriformis) CBS 937.73 v1.0	135862	572	0	567/572	99	560/572	98	135860	535	0	530/546	97	524/546	96	135859	279	0	267/277	96	262/277	95	135857	216	9e-164	213/216	98	212/216	98	156058	438	1e-171	232/237	97	224/237	95	156057	1493	0	1440/1483	97	1406/1483	95	159923	2278	0	2220/2327	95	2172/2327	93
Aspergillus quadrilineatus (gemmatus) CBS 853.96 v1.0	211521	572	0	568/572	99	561/572	98	197572	535	0	530/546	97	524/546	96	229828	288	0	276/286	96	272/286	95	197575	216	9e-164	213/216	98	212/216	98	229830	438	1e-171	232/237	97	224/237	95	221786	1493	0	1440/1483	97	1406/1483	95	221787	2327	0	2265/2327	97	2215/2327	95
Aspergillus tetrazonus CBS 591.65A v1.0	189603	572	0	568/572	99	561/572	98	179268	535	0	529/546	96	523/546	96	30888	288	0	276/286	96	272/286	95	179271	216	9e-164	213/216	98	212/216	98	189607	438	3e-172	232/237	97	225/237	95	200027	1493	0	1441/1483	97	1409/1483	95	202535	2315	0	2256/2327	96	2205/2327	95
Aspergillus similis v1.0	188713	572	0	553/572	96	529/572	92	188716	535	0	526/546	96	521/546	95	188720	285	0	253/283	89	238/283	84	127335	216	9e-163	213/216	98	209/216	97	127349	438	4e-162	226/237	95	210/237	89	127360	1495	0	1370/1485	92	1288/1485	87	127368	2328	0	2204/2328	94	2093/2328	90
Aspergillus dentatus CBS 114.63 v1.0	327831	572	0	572/572	100	572/572	100	296783	535	0	534/546	97	534/546	98	327829	288	0	286/286	100	286/286	100	296777	216	2e-166	216/216	100	216/216	100	327828	438	6e-175	233/237	98	232/237	98	327826	1498	0	1496/1500	99	1494/1500	99	308596	2314	0	2309/2327	99	2305/2327	99
Aspergillus sublatus IBT 19356 v1.0	247226	572	0	566/572	98	552/572	97	247229	535	0	529/546	96	521/546	95	247230	288	0	277/286	96	271/286	95	247231	216	3e-163	213/216	98	211/216	98	282559	438	5e-172	232/237	97	225/237	95	272961	1491	0	1433/1483	96	1394/1483	94	221357	2327	0	2251/2327	96	2196/2327	94
Aspergillus indicus v2.0	211094	572	0	549/572	95	534/572	93	207965	535	0	526/546	96	521/546	95	211089	282	0	259/279	92	240/279	86	199500	216	7e-163	212/216	98	210/216	97	212455	438	4e-166	226/237	95	217/237	92	199502	1494	0	1399/1485	94	1323/1485	89	199503	2325	0	2189/2328	94	2073/2328	89
Aspergillus navahoensis v1.0	242605	516	0	376/421	89	352/421	84	242604	493	0	445/547	81	433/547	79	11676	152	3e-14	39/64	60	32/64	50	216737	216	1e-155	210/216	97	199/216	92	None	N/A	N/A	N/A	N/A	N/A	N/A	None	N/A	N/A	N/A	N/A	N/A	N/A	246914	688	0	618/723	85	568/723	79
Aspergillus crustosus CBS 478.65 v1.0	351911	602	0	490/572	85	432/572	76	351908	534	0	472/546	86	427/546	78	393275	513	1e-40	83/124	66	60/124	48	351905	217	4e-137	195/217	89	178/217	82	393273	437	3e-133	203/237	85	172/237	73	405102	1507	0	1236/1510	81	1040/1510	69	405100	2365	0	1928/2386	80	1638/2386	69
Aspergillus multicolor v1.0	184412	572	0	518/572	90	467/572	82	87	555	0	505/549	91	486/549	89	141357	339	2e-71	187/338	55	154/338	46	99	216	2e-141	199/216	92	180/216	83	184414	443	1e-148	215/230	93	187/230	81	171966	1524	0	1244/1508	82	1067/1508	71	171965	2328	0	2013/2336	86	1744/2336	75
Aspergillus versicolor v1.0	152375	572	0	503/569	88	447/569	79	63484	537	0	493/546	90	464/546	85	152377	298	2e-59	124/206	60	106/206	51	43421	216	1e-144	201/216	93	186/216	86	85376	431	3e-143	208/230	90	183/230	80	136507	1492	0	1250/1482	84	1079/1482	73	135116	2264	0	1963/2317	84	1721/2317	74
Aspergillus amoeneus CBS 111.32 v1.0	173306	572	0	504/569	88	446/569	78	235957	537	0	494/546	90	467/546	86	194739	294	8e-60	124/206	60	106/206	51	194738	216	2e-145	201/216	93	188/216	87	173296	431	3e-143	208/230	90	183/230	80	222138	1492	0	1256/1482	84	1084/1482	73	222137	2313	0	2008/2317	86	1753/2317	76
Aspergillus tennesseensis IBT 32283 v1.0	686911	572	0	505/569	88	446/569	78	686907	542	0	494/546	90	467/546	86	686904	288	6e-58	132/223	59	116/223	52	686901	216	1e-146	200/216	92	189/216	88	648270	434	5e-144	209/230	90	184/230	80	648269	1493	0	1254/1481	84	1084/1481	73	648261	2316	0	2005/2318	86	1755/2318	76
Aspergillus sydowii CBS 593.65 v1.0	214216	572	0	506/569	88	441/569	78	62793	539	0	494/546	90	466/546	85	51883	270	6e-58	125/213	58	107/213	50	214207	216	2e-143	200/216	92	184/216	85	164500	432	7e-143	209/230	90	181/230	79	51880	1494	0	1245/1483	83	1077/1483	73	95553	2313	0	2001/2322	86	1739/2322	75
Aspergillus puulaauensis IBT 32284 v1.0	251700	572	0	503/569	88	444/569	78	251702	539	0	495/546	90	467/546	86	202046	289	2e-58	133/223	59	115/223	52	202047	216	6e-147	200/216	92	190/216	88	220853	434	7e-144	209/230	90	184/230	80	230902	1493	0	1247/1481	84	1084/1481	73	251705	2316	0	2011/2318	86	1756/2318	76
Aspergillus creber IBT 32277 v1.0	579892	572	0	504/569	88	445/569	78	551980	542	0	495/546	90	469/546	86	551983	296	8e-58	133/223	59	114/223	51	551984	216	4e-146	199/216	92	189/216	88	551987	434	2e-143	209/230	90	183/230	80	551988	1213	0	1013/1213	83	892/1213	74	457654	2316	0	2012/2318	86	1760/2318	76
Aspergillus aurantiobrunneus CBS 465.65 v1.0	215651	547	0	478/569	84	414/569	73	207306	535	0	494/546	90	468/546	86	196596	255	7e-67	154/283	54	127/283	45	207307	216	2e-143	199/216	92	181/216	84	207308	349	7e-93	144/177	81	128/177	72	196598	498	1e-133	255/365	69	210/365	58	215657	2212	0	1864/2327	80	1607/2327	69
Aspergillus karnatakaensis CBS 102800 v1.0	207902	572	0	486/569	85	427/569	75	207903	539	0	476/553	86	429/553	78	218869	395	6e-39	68/83	81	59/83	71	228125	216	2e-132	190/216	87	172/216	80	218871	421	7e-122	197/244	80	166/244	68	218872	1519	0	1209/1525	79	1016/1525	67	218873	2334	0	1925/2345	82	1636/2345	70
Aspergillus fructiculosus v1.0	208999	364	1e-142	240/368	65	215/368	58	208998	569	0	516/546	94	501/546	92	208997	434	4e-137	213/263	80	190/263	72	208997	434	1e-56	109/160	68	102/160	64	None	N/A	N/A	N/A	N/A	N/A	N/A	None	N/A	N/A	N/A	N/A	N/A	N/A	None	N/A	N/A	N/A	N/A	N/A	N/A
Aspergillus falconensis CBS 271.91 v1.0	179453	396	5e-80	155/203	76	141/203	69	179452	569	0	516/546	94	502/546	92	179451	374	3e-136	211/263	80	188/263	71	179451	374	1e-44	79/114	69	76/114	67	None	N/A	N/A	N/A	N/A	N/A	N/A	None	N/A	N/A	N/A	N/A	N/A	N/A	None	N/A	N/A	N/A	N/A	N/A	N/A
Lobaria pulmonaria Scotland extracted metagenome v1.0	2149161	568	0	420/571	73	326/571	57	2101111	535	0	398/512	77	309/512	60	None	N/A	N/A	N/A	N/A	N/A	N/A	2101086	120	8e-22	53/83	63	37/83	45	None	N/A	N/A	N/A	N/A	N/A	N/A	897721	1513	0	931/1507	61	676/1507	45	898331	2620	0	1480/2220	66	1078/2220	49
Lobaria pulmonaria Spain extracted metagenome v1.0	962194	568	0	419/571	73	325/571	57	962180	535	0	398/512	77	309/512	60	None	N/A	N/A	N/A	N/A	N/A	N/A	1191322	120	8e-22	53/83	63	37/83	45	None	N/A	N/A	N/A	N/A	N/A	N/A	1191318	1539	0	949/1516	62	687/1516	45	1177642	2620	0	1479/2220	66	1078/2220	49
Lobaria pulmonaria Africa extracted metagenome v1.0	923042	568	0	421/571	73	323/571	57	923037	535	0	399/512	77	311/512	61	None	N/A	N/A	N/A	N/A	N/A	N/A	307082	91	2e-22	53/83	63	37/83	45	None	N/A	N/A	N/A	N/A	N/A	N/A	1164221	1539	0	943/1517	62	681/1517	45	1111699	2620	0	1472/2220	66	1069/2220	48
Lobaria pulmonaria Scotland reference genome v1.0	1076842	568	0	420/571	73	326/571	57	1260182	567	0	400/515	77	310/515	60	None	N/A	N/A	N/A	N/A	N/A	N/A	1297475	91	2e-22	53/83	63	37/83	45	None	N/A	N/A	N/A	N/A	N/A	N/A	1246279	1686	0	940/1491	63	680/1491	46	1260183	2620	0	1480/2220	66	1078/2220	49
Lobaria pulmonaria Switzerland extracted metagenome v1.0	4011015	568	0	421/571	73	323/571	57	4011061	535	0	399/512	77	311/512	61	None	N/A	N/A	N/A	N/A	N/A	N/A	2230274	91	2e-22	53/83	63	37/83	45	None	N/A	N/A	N/A	N/A	N/A	N/A	4279232	1700	0	940/1499	62	679/1499	45	4174270	2594	0	1460/2220	65	1061/2220	48
Notes:
Protein ID refers to the unique protein identification number assigned by MycoCosm.
Values are from pairwise BLASTP alignments of the predicted products of genes with their Aspergillus nidulans homologs
We used the ASPGD/FungiDB annotation for this work; however, AN3494 is likely missannotated in ASPGD/FungiDB due to a sequencing error that introduces a spurius stop codon. The correctly annotated protein is likely to be 438 AA in length.
A TBLASTN search reveals that there is at least part of a transcription factor within the Spathularia flavida cluster (E-value = 6.14E-23 and 59.4% identity with the A. nidulans transcription factor), but the gene is not annotated in MycoCosm.
Aspergillus recurvatus v1.0 PID 173432 has an annotation error truncating the N-terminus. PID 187569 is more likely to be correct.
Aspergillus crustosus CBS 478.65 v1.0 PID 351903 has an annotation error truncating the N-terminus. PID 393273 is more likely to be correct.
Aspergillus fructiculosus v1.0 PID 208997 and Aspergillus falconensis CBS 271.91 v1.0 PID 179451 are both annotated as fusion proteins of the transcription factor (N-terminal portion) and proteasome component C5 genes (C-terminal portion).
Aspergillus indicus v2.0 PID 211094, 207965, and 211089 are found on a different scaffold than the rest of the fellutamide cluster.
In cells marked "None", there was not a convincing homolog contiguous within the BGC, and TBLASTN searches did not reveal convincing homologs elsewhere in the genome.

## Sheet: PKS Hits at 70kb
Citation, Permission from Author(s), or Unpublished	Organism Name, Strain and Genome version (where applicable)	Resistance Gene Scaffold	Resistance Gene Start	Resistance Gene End	Resistance Gene E-value	Resistance Gene % Identity	SM Gene Scaffold	SM Gene Start	SM Gene End	Distance
Permission from Author(s)	Aspergillus fructiculosus v1.0	scaffold_66	92874	93709	5.7e-167	0.9401	scaffold_66	30939	32026	61809
Permission from Author(s)	Aspergillus falconensis CBS 271.91 v1.0	scaffold_101	61699	62534	5.4e-167	0.9401	scaffold_101	69	665	61749
Permission from Author(s)	Bisporella sp. PMI_857 v1.0	scaffold_63	197651	198325	9.2e-97	0.6594	scaffold_63	248264	256987	54637
Unpublished	Leotiomycetes Genome 1	scaffold_3	797623	798285	2.3e-85	0.6161	scaffold_3	730616	739042	63125
Permission from Author(s)	Aspergillus recurvatus v1.0	scaffold_61	72826	73443	3e-80	0.6633	scaffold_61	112612	118242	42292
Unpublished	Eurotiomycetes Genome 1	scaffold_14	303371	303988	6e-75	0.6429	scaffold_14	318020	326535	18598
Unpublished	Agaricomycetes Genome 3	scaffold_8	1049637	1050280	9.8e-47	0.5839	scaffold_8	1030738	1031899	18640

## Sheet: Terpene Synthase Hits at 70kb
Citation, Permission from Author(s), or Unpublished	Organism Name, Strain and Genome Version	Resistance Gene Scaffold	Resistance Gene Start	Resistance Gene End	Resistance Gene E-value	Resistance Gene % Identity	SM Gene Scaffold	SM Gene Start	SM Gene End	Distance
Lofgren et al., 2021	Suillus occidentalis FC124 v1.0	scaffold_111	103551	104387	6.6e-44	0.5828	scaffold_111	68812	70250	34438
Martinez et al., 2009	Postia placenta MAD 698-R v1.0	scaffold_65	172298	173128	8.6e-42	0.6118	scaffold_65	241672	242946	69596
Lofgren et al., 2021	Suillus lakei FC43 v1.0	scaffold_108	150734	151572	9.9e-42	0.5924	scaffold_108	144887	146468	5475

## Sheet: Citations
Arnaud M.B., Cerqueira G.C., Inglis D.O., Skrzypek M.S., Binkley J., Chibucos M.C., Crabtree J., Howarth C., Orvis J., Shah P., Wymore F., Binkley G., Miyasato S.R., Simison M., Sherlock G., Wortman J.R. (2012). The Aspergillus Genome Database (AspGD): recent developments in comprehensive multispecies curation, comparative genomics and community resources. Nucleic Acids Research 40(Database issue…
de Vries R.P., Riley R., Wiebenga A., Aguilar-Osorio G., Amillis S., Uchima C.A., Anderluh G., Asadollahi M., Askin M., Barry K., Battaglia E., Bayram Ö., Benocci T., Braus-Stromeyer S.A., Caldana C., Cánovas D., Cerqueira G.C., Chen F., Chen W., Choi C., Clum A., Dos Santos R.A., Damásio A.R., Diallinas G., Emri T., Fekete E., Flipphi M., Freyberg S., Gallo A., Gournas C., Habgood R., Hainaut M.…
Lofgren L.A., Nguyen N.H., Vilgalys R., Ruytinx J., Liao H.L., Branco S., Kuo A., LaButti K., Lipzen A., Andreopoulos W., Pangilinan J., Riley R., Hundley H., Na H., Barry K., Grigoriev I.V., Stajich J.E., Kennedy P.G. (2021). Comparative genomics reveals dynamic genome evolution in host specialist ectomycorrhizal fungi. New Phytologist 230(2), 774-792.
Martinez D., Challacombe J., Morgenstern I., Hibbett D., Schmoll M., Kubicek C.P., Ferreira P., Ruiz-Duenas F.J., Martinez A.T., Kersten P., Hammel K.E., Vanden Wymelenberg A., Gaskell J., Lindquist E., Sabat G., Bondurant S.S., Larrondo L.F., Canessa P., Vicuna R., Yadav J., Doddapaneni H., Subramanian V., Pisabarro A.G., Lavín J.L., Oguiza J.A., Master E., Henrissat B., Coutinho P.M., Harris P.…
Wang Y., Chang Y., Ortañez J., Peña J.F., Carter-House D., Reynolds N.K., Smith M.E., Benny G., Mondo S.J., Salamov A., Lipzen A., Pangilinan J., Guo J., LaButti K., Andreopolous W., Tritt A., Keymanesh K., Yan M., Barry K., Grigoriev I.V., Spatafora J.W., Stajich J.E. (2023). Divergent Evolution of Early Terrestrial Fungi Reveals the Evolution of Mucormycosis Pathogenicity Factors. Genome Biolog…
