# Supplementary material for: Computer-aided, resistance gene-guided genome mining for proteasome and HMG-CoA reductase inhibitors
Source: J Ind Microbiol Biotechnol. 2023 Dec 7;50(1):kuad045. doi: 10.1093/jimb/kuad045 (PMC10734572; doi:10.1093/jimb/kuad045)
Supplement: kuad045_Supplemental_Files [file kuad045_supplemental_files.zip › Supplemental Spreadsheet 2.xlsx]

## Sheet: PKS Hits at 70 kb
Citation, Permission from Author(s), or Unpublished	Organism Name, Strain and Genome Version (where applicable)	Resistance Gene Scaffold	Resistance Gene Start	Resistance Gene End	Resistance Gene E-value	Resistance Gene % Identity	SM Gene Scaffold	SM Gene Start	SM Gene End	Distance	Lovastatin Cluster?
Unpublished	Eurotiomycetes Genome 21	scaffold_119	42179	45764	E+00	0.8434	scaffold_119	23454	31730	16379	No
Permission from Author(s)	Aspergillus chrysellus CBS 472.65 v1.0	scaffold_25	180538	184117	E+00	0.8443	scaffold_25	212244	220401	33995	No
Permission from Author(s)	Aspergillus sclerotiorum CBS 549.65 v1.0	scaffold_52	51351	54931	E+00	0.8443	scaffold_52	15068	23225	33994	No
Unpublished	Eurotiomycetes Genome 8	scaffold_97	619	4134	E+00	0.8061	scaffold_97	9471	17616	11167	No
Unpublished	Eurotiomycetes Genome 12	scaffold_33	132030	135549	E+00	0.8102	scaffold_33	140837	149069	11163	No
Unpublished	Eurotiomycetes Genome 25	scaffold_28	203320	206835	E+00	0.814	scaffold_28	189904	198051	11100	No
Unpublished	Eurotiomycetes Genome 15	scaffold_4	611716	615221	E+00	0.8081	scaffold_4	620505	625047	9307	No
Unpublished	Eurotiomycetes Genome 11	scaffold_11	574106	577619	E+00	0.8128	scaffold_11	564613	566030	10541	No
Unpublished	Eurotiomycetes Genome 4	scaffold_41	56605	60119	E+00	0.8083	scaffold_41	65435	73565	11138	No
Franco et al., 2022	Hypoxylon cercidicola CBS 119009 v1.0	scaffold_18	315320	318750	E+00	0.6432	scaffold_18	374747	381478	61077	No
Franco et al., 2022	Hypoxylon cercidicola CBS 119009 v1.0	scaffold_18	315320	318750	E+00	0.6432	scaffold_18	326526	338768	15612	No
Haridas et al., 2020	Lindgomyces ingoldianus ATCC 200398 v1.0	scaffold_62	805	4283	E+00	0.6405	scaffold_62	18453	25427	19396	No
DeIulio et al., 2018	Fusarium oxysporum f. sp. radicis-lycopersici 26381 (CL57)	supercont1_2	579414	582871	E+00	0.6712	supercont1_2	535732	542801	41876	No
Zampounis et al., 2016	Colletotrichum higginsianum IMI 349063	chromosome_7	3168619	3172087	E+00	0.6341	chromosome_7	3144612	3154416	20839	Yes
Zampounis et al., 2016	Colletotrichum higginsianum IMI 349063	chromosome_7	3168619	3172087	E+00	0.6341	chromosome_7	3160056	3168099	6275	Yes
Permission from Author(s)	Colletotrichum godetiae CBS 193.32 v1.0	scaffold_80	144939	148411	E+00	0.6298	scaffold_80	148863	150819	3166	Yes
Permission from Author(s)	Colletotrichum godetiae CBS 193.32 v1.0	scaffold_80	144939	148411	E+00	0.6298	scaffold_80	150874	156986	7255	Yes
Permission from Author(s)	Colletotrichum godetiae CBS 193.32 v1.0	scaffold_80	144939	148411	E+00	0.6298	scaffold_80	162620	172417	20843	Yes
Baroncelli et al., 2018	Colletotrichum orchidophilum IMI 309357	scaffold_1	209838	213315	E+00	0.6008	scaffold_1	148126	155754	59636	No
Baroncelli et al., 2018	Colletotrichum orchidophilum IMI 309357	scaffold_1	209838	213315	E+00	0.6008	scaffold_1	213831	221513	6095	Yes
Baroncelli et al., 2018	Colletotrichum orchidophilum IMI 309357	scaffold_1	209838	213315	E+00	0.6008	scaffold_1	227270	237049	20583	Yes
Nielsen et al., 2017	Penicillium solitum IBT 29525	scaffold_25	116602	120029	E+00	0.6142	scaffold_25	121862	122935	4083	No
Unpublished	Eurotiomycetes Genome 10	scaffold_193	40061	43352	E+00	0.6146	scaffold_193	16084	28199	19565	No
Vesth et al., 2018	Aspergillus uvarum CBS 121591 v1.0	scaffold_1	292810	296008	E+00	0.6151	scaffold_1	316918	325206	26653	No
Vesth et al., 2018	Aspergillus japonicus CBS 114.51 v1.0	scaffold_31	161171	164371	E+00	0.6121	scaffold_31	193520	201659	34818	No
Vesth et al., 2018	Aspergillus violaceofuscus CBS 115571 v1.0	scaffold_66	51615	54815	E+00	0.6083	scaffold_66	15612	23685	33566	No
Arnaud et al., 2012	Aspergillus flavus NRRL3357	A_flavus_1041045517024	462504	465789	E+00	0.5964	A_flavus_1041045517024	458561	460562	4585	No
Skerker et al., 2021	Aspergillus flavus NRRL3357 v1.0	Chromosome_8	2740054	2743339	E+00	0.5964	Chromosome_8	2745281	2746743	4315	No
Kjærbølling et al., 2020	Aspergillus parvisclerotigenus CBS 121.62 v1.0	scaffold_104	105829	109113	E+00	0.5929	scaffold_104	101886	103888	4584	No
Arnaud et al., 2012	Aspergillus oryzae RIB40	Chr_8_A_oryzae_RIB40	475098	478383	E+00	0.5988	Chr_8_A_oryzae_RIB40	472241	473296	3972	No
Kjærbølling et al., 2020	Aspergillus parasiticus CBS 117618 v1.0	scaffold_115	35727	38991	E+00	0.6041	scaffold_115	33830	34967	2960	No
Mesny et al., 2021	Ilyonectria sp. MPI-CAGE-AT-0134 v1.0	scaffold_16	175890	179474	E+00	0.611	scaffold_16	151416	160280	21834	Yes
Mesny et al., 2021	Ilyonectria sp. MPI-CAGE-AT-0134 v1.0	scaffold_16	175890	179474	E+00	0.611	scaffold_16	161415	171198	11375	Yes
Kjærbølling et al., 2020	Aspergillus transmontanensis CBS 130015 v1.0	scaffold_37	214001	217265	E+00	0.5962	scaffold_37	217387	219600	2860	No
Permission from Author(s)	Aspergillus chrysellus CBS 472.65 v1.0	scaffold_147	15229	18485	E+00	0.5972	scaffold_147	50767	63809	40431	No
Permission from Author(s)	Aspergillus chrysellus CBS 472.65 v1.0	scaffold_147	15229	18485	E+00	0.5972	scaffold_147	7490	11538	7343	Yes
Permission from Author(s)	Aspergillus chrysellus CBS 472.65 v1.0	scaffold_147	15229	18485	E+00	0.5972	scaffold_147	23302	33153	11370	Yes
Permission from Author(s)	Aspergillus sclerotiorum CBS 549.65 v1.0	scaffold_35	76870	80126	E+00	0.596	scaffold_35	31545	44587	40432	No
Permission from Author(s)	Aspergillus sclerotiorum CBS 549.65 v1.0	scaffold_35	76870	80126	E+00	0.596	scaffold_35	81548	88248	6400	Yes
Permission from Author(s)	Aspergillus sclerotiorum CBS 549.65 v1.0	scaffold_35	76870	80126	E+00	0.596	scaffold_35	62159	72063	11387	Yes
Permission from Author(s)	Monascus ruber NRRL 1597 v1.0	scaffold_173	7124	10416	E+00	0.6134	scaffold_173	20022	29724	16103	Yes
Arnaud et al., 2012	Aspergillus terreus NIH 2624	supercontig_16	52959	56229	E+00	0.5995	supercontig_16	38401	47965	11411	Yes
Arnaud et al., 2012	Aspergillus terreus NIH 2624	supercontig_16	52959	56229	E+00	0.5995	supercontig_16	63664	71705	13090	Yes
Vesth et al., 2018	Aspergillus indologenus CBS 114.80 v1.0	scaffold_5	44608	47363	E+00	0.6312	scaffold_5	19750	28020	22100	No
de Vries et al., 2017	Aspergillus aculeatus ATCC16872 v1.1	scaffold_7	550368	553123	E+00	0.6294	scaffold_7	566829	574905	19121	No
Vesth et al., 2018	Aspergillus homomorphus CBS 101889 v1.0	scaffold_85	37595	40350	E+00	0.6216	scaffold_85	45348	53432	10417	Yes
Unpublished	Eurotiomycetes Genome 26	scaffold_39	109128	112291	E+00	0.5562	scaffold_39	52655	53689	57537	No
Unpublished	Eurotiomycetes Genome 26	scaffold_39	109128	112291	E+00	0.5562	scaffold_39	61841	69170	45204	No
Unpublished	Eurotiomycetes Genome 26	scaffold_39	109128	112291	E+00	0.5562	scaffold_39	145085	153576	38621	No
Permission from Author(s)	Aspergillus aurantiobrunneus CBS 465.65 v1.0	scaffold_33	173145	176337	E+00	0.5464	scaffold_33	189585	196830	18466	No
Permission from Author(s)	Aspergillus aurantiobrunneus CBS 465.65 v1.0	scaffold_33	173145	176337	E+00	0.5464	scaffold_33	124968	133800	45357	No
Unpublished	Eurotiomycetes Genome 13	scaffold_18	219252	222474	E+00	0.5675	scaffold_18	182109	188874	35371	No
Unpublished	Eurotiomycetes Genome 17	scaffold_38	78206	81352	E+00	0.5827	scaffold_38	137637	144450	61264	No
Unpublished	Eurotiomycetes Genome 17	scaffold_38	78206	81352	E+00	0.5827	scaffold_38	20624	28628	55153	No
Franco et al., 2022	Xylaria grammica CBS 120713 v1.0	scaffold_31	200648	204150	E+00	0.5952	scaffold_31	204872	214871	7472	Yes
Franco et al., 2022	Xylaria grammica CBS 120713 v1.0	scaffold_31	200648	204150	E+00	0.5952	scaffold_31	173170	181943	24842	Yes
Unpublished	Eurotiomycetes Genome 19	scaffold_5	836928	840036	E+00	0.6102	scaffold_5	850140	857767	15471	No
Franco et al., 2022	Xylaria sp. FL1777 v1.0	scaffold_76	23102	25985	E+00	0.6192	scaffold_76	33769	44282	14482	Yes
Permission from Author(s)	Aspergillus undulatus CBS 261.88 v1.0	scaffold_8	79771	83003	E+00	0.5508	scaffold_8	55906	60508	23180	No
Unpublished	Eurotiomycetes Genome 23	scaffold_25	31072	33576	E+00	0.6117	scaffold_25	89773	96784	60954	No
de Vries et al., 2017	Aspergillus sydowii CBS 593.65 v1.0	scaffold_1	5361643	5364730	E+00	0.596	scaffold_1	5396929	5397671	34113	No
Unpublished	Eurotiomycetes Genome 3	scaffold_73	119810	122926	E+00	0.6035	scaffold_73	83333	90005	34699	No
Unpublished	Eurotiomycetes Genome 3	scaffold_73	119810	122926	E+00	0.6035	scaffold_73	140189	152339	24896	No
Permission from Author(s)	Aspergillus falconensis CBS 271.91 v1.0	scaffold_145	66352	69554	E+00	0.5917	scaffold_145	21432	29553	42460	No
Permission from Author(s)	Aspergillus fructiculosus v1.0	scaffold_73	724	3926	E+00	0.5917	scaffold_73	40714	48834	42449	No
Permission from Author(s)	Aspergillus creber IBT 32277 v1.0	scaffold_4	518862	521431	E+00	0.5965	scaffold_4	555319	560813	37919	No
Permission from Author(s)	Aspergillus tennesseensis IBT 32283 v1.0	scaffold_1	29919	32602	E+00	0.5965	scaffold_1	160	5613	28374	No
Permission from Author(s)	Aspergillus amoeneus CBS 111.32 v1.0	scaffold_2	1749491	1752547	E+00	0.5689	scaffold_2	1812850	1819669	65240	No
Permission from Author(s)	Aspergillus puulaauensis IBT 32284 v1.0	scaffold_35	201784	204683	E+00	0.5524	scaffold_35	172039	177489	28469	No
de Vries et al., 2017	Aspergillus versicolor v1.0	scaffold_2	4342791	4345850	E+00	0.5804	scaffold_2	4407926	4415200	67242	No
Permission from Author(s)	Aspergillus olivicola v1.0	scaffold_22	79865	82457	E+00	0.5691	scaffold_22	127331	134124	49566	No
Permission from Author(s)	Aspergillus olivicola v1.0	scaffold_22	79865	82457	E+00	0.5691	scaffold_22	98903	103437	20009	No
Haridas et al., 2020	Cercospora zeae-maydis v1.0	scaffold_27	250836	253603	E+00	0.6027	scaffold_27	272449	278192	23101	No
Unpublished	Agaricomycetes Genome 18	scaffold_30	831259	834141	8.3e-170	0.604	scaffold_30	793046	800780	35787	No
Permission from Author(s)	Aspergillus recurvatus v1.0	scaffold_104	83133	84723	7.4e-127	0.6169	scaffold_104	15813	28158	61942	No
Unpublished	Eurotiomycetes Genome 20	scaffold_11	268271	269428	2e-145	0.6183	scaffold_11	213102	213847	55375	No
Kohler et al., 2015	Oidiodendron maius Zn v1.0	scaffold_26	158489	159582	2e-141	0.6082	scaffold_26	150981	156910	5090	No
Unpublished	Eurotiomycetes Genome 21	scaffold_38	29524	30671	3.6e-133	0.6066	scaffold_38	78097	79098	48500	No
Unpublished	Eurotiomycetes Genome 21	scaffold_38	29524	30671	3.6e-133	0.6066	scaffold_38	72670	74103	43289	No
Unpublished	Eurotiomycetes Genome 21	scaffold_38	29524	30671	3.6e-133	0.6066	scaffold_38	74302	76698	45402	No
Kjærbølling et al., 2020	Aspergillus avenaceus IBT 18842 v1.0	scaffold_9	27112	28242	7.8e-131	0.5914	scaffold_9	88242	97194	65041	No
Unpublished	Eurotiomycetes Genome 23	scaffold_39	107103	108235	6e-127	0.5783	scaffold_39	153673	161751	50043	No
Unpublished	Eurotiomycetes Genome 23	scaffold_39	107103	108235	6e-127	0.5783	scaffold_39	113264	120253	9089	No
Gostinčar et al., 2014	Aureobasidium pullulans var. subglaciale EXF-2481	scaffold_3	191123	192247	1.6e-116	0.554	scaffold_3	171322	179375	16336	No
Condon et al., 2013	Cochliobolus miyabeanus ATCC 44560 v1.0	scaffold_240	10921	11557	5.6e-45	0.5	scaffold_240	23648	31187	16178	No

## Sheet: Lovastatin Cluster BLASTPs
Lovastatin Cluster BLASTPs
Organism Name, Strain and Genome Version (where applicable)	P450 monoxygenase (ATET_09960) lovA (4098)							PKS nonaketide synthase (ATET_09961) lovB (4099)							Thioesterase (ATET_09962) lovG (4100)							Enoyl reductase (ATET_09963) lovC (4101)							Acyl transferase (ATET_09964) lovD (4102)							HMG-CoA reductase (ATET_09965) lvrA (4103)							Transcription Factor (ATET_09966) lovE (4104)
	Protein ID	Length (amino acids)	E-value	Similarity fraction	% Similarity	Identity fraction	% Identity	Protein ID	Length (amino acids)	E-value	Similarity Fraction	% Similarity	Identity Fraction	% Identity	Protein ID	Length (amino acids)	E-value	Similarity Fraction	% Similarity	Identity Fraction	% Identity	Protein ID	Length (amino acids)	E-value	Similarity Fraction	% Similarity	Identity Fraction	% Identity	Protein ID	Length (amino acids)	E-value	Similarity Fraction	% Similarity	Identity Fraction	% Identity	Protein ID	Length (amino acids)	E-value	Similarity Fraction	% Similarity	Identity Fraction	% Identity	Protein ID	Length (amino acids)	E-value	Similarity Fraction	% Similarity	Identity Fraction	% Identity
Aspergillus terreus NIH 2624	4098	529	N/A	N/A	N/A	N/A	N/A	4099	3005	N/A	N/A	N/A	N/A	N/A	4100	257	N/A	N/A	N/A	N/A	N/A	4101	364	N/A	N/A	N/A	N/A	N/A	4102	414	N/A	N/A	N/A	N/A	N/A	4103	1049	N/A	N/A	N/A	N/A	N/A	4104	504	N/A	N/A	N/A	N/A	N/A
Colletotrichum higginsianum IMI 349063	11855	528	0	423/511	82	356/511	70	11854	3045	0	2382/3087	77	1989/3087	64	11861	264	3e-92	160/251	63	128/251	51	11860	365	0	308/356	86	276/356	78	11856	440	0	342/417	82	284/417	68	11858	1163	0	672/1149	58	512/1149	45	11859	422	2e-36	202/479	42	135/479	28
Colletotrichum godetiae CBS 193.32 v1.0	594900	528	0	419/511	81	352/511	69	734463	3020	0	2384/3065	77	1974/3065	64	698628	256	7e-93	162/251	64	132/251	53	721003	380	0	305/371	82	272/371	73	638245	417	0	340/397	85	281/397	71	638243	1165	0	676/1155	58	512/1155	44	683885	425	2e-36	204/491	41	132/491	27
Colletotrichum orchidophilum IMI 309357	47	459	1e-155	241/276	87	200/276	72	48	3018	0	2377/3063	77	1981/3063	65	43	824	4e-51	112/191	58	84/191	44	11316	356	4e-161	266/356	74	218/356	61	46	417	0	339/394	86	281/394	71	44	1167	0	662/1154	57	496/1154	43	None	N/A	N/A	N/A	N/A	N/A	N/A
Colletotrichum orchidophilum IMI 309357															11317	236	4e-65	145/237	61	95/237	40
Ilyonectria sp. MPI-CAGE-AT-0134 v1.0	729194	519	2e-158	309/479	64	212/479	44	881888	3015	0	2116/3094	68	1627/3094	53	653681	243	3e-70	149/246	60	102/246	41	815832	356	1e-165	262/360	72	221/360	61	755496	407	2e-152	275/395	69	208/395	53	587876	1149	0	669/1160	57	493/1160	43	162974	466	4e-25	200/522	38	125/522	24
Aspergillus chrysellus CBS 472.65 v1.0	276205	528	0	513/527	97	506/527	96	43008	3042	0	2891/3042	95	2807/3042	92	42982	256	0	239/253	94	236/253	93	42983	364	0	351/362	96	346/362	96	43059	412	0	391/402	97	382/402	95	276200	1030	0	971/1049	92	933/1049	89	None	N/A	N/A	N/A	N/A	N/A	N/A
Aspergillus sclerotiorum CBS 549.65 v1.0	246306	528	0	513/527	97	506/527	96	246309	3042	0	2890/3042	95	2806/3042	92	246312	256	0	239/253	94	236/253	93	228206	364	0	351/362	96	345/362	95	207231	398	0	388/398	97	379/398	95	207234	1030	0	969/1049	92	929/1049	89	None	N/A	N/A	N/A	N/A	N/A	N/A
Monascus ruber NRRL 1597 v1.0	458758	525	0	482/524	91	451/524	86	474791	3076	0	2592/3060	84	2323/3060	76	438281	264	1e-133	208/268	77	181/268	68	98969	361	0	324/355	91	297/355	84	426452	439	0	370/397	93	346/397	87	390686	1053	0	870/1049	82	777/1049	74	438275	456	2e-168	310/496	62	271/496	55
Aspergillus homomorphus CBS 101889 v1.0	None	N/A	N/A	N/A	N/A	N/A	N/A	None	N/A	N/A	N/A	N/A	N/A	N/A	None	N/A	N/A	N/A	N/A	N/A	N/A	None	N/A	N/A	N/A	N/A	N/A	N/A	429892	137	1e-57	96/119	80	87/119	73	401263	1050	0	906/1051	86	808/1051	77	None	N/A	N/A	N/A	N/A	N/A	N/A
Xylaria grammica CBS 120713 v1.0	341609	519	3e-155	307/480	63	212/480	44	341608	3006	0	2062/3091	66	1601/3091	52	162769	244	1e-68	140/227	61	100/227	44	162763	358	9e-166	268/355	75	220/355	62	162770	403	4e-152	278/396	70	211/396	53	341606	1138	0	622/1080	57	456/1080	42	162531	423	7e-33	201/483	41	126/483	26
Xylaria sp. FL1777 v1.0	799547	519	2e-154	305/479	63	203/479	42	614220	2989	0	2064/3068	67	1590/3068	52	614104	244	4e-75	150/240	62	110/240	46	799539	358	2e-163	264/355	74	217/355	61	614302	403	2e-145	277/399	69	199/399	50	613927	1121	0	640/1133	56	457/1133	40	762512	419	5e-26	184/463	39	115/463	25
Notes:
Protein ID refers to the unique protein identification number assigned by MycoCosm.
Results are from pairwise BLASTP alignments with Aspergillus terreus lovastatin cluster homologs.
Colletotrichum orchidophilum IMI 309357 has two copies of the lovG gene. One copy PID 11317 is located on a separate scaffold with lovC PID 11316. The other copy is annotated as a fusion protein PID 43 where the N-terminal portion is lovG and the C-terminal portion is lovI.
PID 446947, which is the Monascus ruber NRRL 1597 v1.0 lovF homolog, is on a different scaffold than the rest of the cluster. This is most likely caused by incomplete genome assembly.
PID 760288 is the best annotation for LovF in Colletotrichum godetiae CBS 193.32 v1.0. LovF is incorrectly split into two gene annotations PID 594893 and PID 594896.
PID 276200 is the best annotation for lvrA in Aspergillus chrysellus CBS 472.65 v1.0. lvrA was incorrectly split it into two different protein annotations PID 258473 and PID 258476.
A TBLASTN search reveals that there is at least a part of a transcription factor within the Aspergillus homomorphus CBS 101889 v1.0 cluster (E-value = 5.24E-12 and 67.2% identity with the Aspergillus terreus NIH 2624 transcription factor), but it is not annotated in MycoCosm.
In cells marked "None", there was not a convincing homolog contiguous within the BGC, and TBLASTN searches did not reveal convincing homologs elsewhere in the genome.
[truncated: 14 more columns]

## Sheet: A. olivicola Family
Organism Name, Strain and Genome Version (where applicable)	Amidohydrolase							HMG-CoA reductase							Multicopper oxidase							Polyprenyl synthetase							Prenyl transferase							NAD(P)/FAD-dependent oxidoreductase							P450
	Protein ID	Length (amino acids)	E-value	Similarity Fraction	% Similarity	Identity Fraction	% Identity	Protein ID	Length (amino acids)	E-value	Similarity Fraction	% Similarity	Identity Fraction	% Identity	Protein ID	Length (amino acids)	E-value	Similarity Fraction	% Similarity	Identity Fraction	% Identity	Protein ID	Length (amino acids)	E-value	Similarity Fraction	% Similarity	Identity Fraction	% Identity	Protein ID	Length (amino acids)	E-value	Similarity Fraction	% Similarity	Identity Fraction	% Identity	Protein ID	Length (amino acids)	E-value	Similarity Fraction	% Similarity	Identity Fraction	% Identity	Protein ID	Length (amino acids)	E-value	Similarity Fraction	% Similarity	Identity Fraction	% Identity
Aspergillus olivicola v1.0	185999	370	N/A	N/A	N/A	N/A	N/A	186001	1025	N/A	N/A	N/A	N/A	N/A	232146	581	N/A	N/A	N/A	N/A	N/A	209839	336	N/A	N/A	N/A	N/A	N/A	209840	318	N/A	N/A	N/A	N/A	N/A	232152	472	N/A	N/A	N/A	N/A	N/A	219778	497	N/A	N/A	N/A	N/A	N/A
Aspergillus undulatus CBS 261.88 v1.0	288362	340	0	281/341	82	240/341	70	255312	1048	0	796/1034	76	670/1034	65	301444	581	0	531/581	91	494/581	85	288355	364	2e-179	289/369	78	262/369	71	301439	317	0	286/316	90	252/316	80	301438	476	0	383/463	82	323/463	70	288357	502	0	427/503	84	373/503	74
Note:
Protein ID refers to the unique protein identification number assigned by MycoCosm.
Results are from pairwise BLASTP alignments of A. undulatus predicted proteins with their A. olivicola homologs.
[truncated: 49 more columns]

## Sheet: A. transmontanensis Family
Organism Name, Strain and Genome Version (where applicable)	PKS dehydratase domain							PKS							HMG-CoA reductase							MFS							Potential oxidoreductase with transmembrane domain							PKS enoyl reductase domain
	Protein ID	Length (amino acids)	E-value	Similarity Fraction	% Similarity	Identity Fraction	% Identity	Protein ID	Length (amino acids)	E-value	Similarity Fraction	% Similarity	Identity Fraction	% Identity	Protein ID	Length (amino acids)	E-value	Similarity Fraction	% Similarity	Identity Fraction	% Identity	Protein ID	Length (amino acids)	E-value	Similarity Fraction	% Similarity	Identity Fraction	% Identity	Protein ID	Length (amino acids)	E-value	Similarity Fraction	% Similarity	Identity Fraction	% Identity	Protein ID	Length (amino acids)	E-value	Similarity Fraction	% Similarity	Identity Fraction	% Identity
Aspergillus transmontanensis CBS 130015 v1.0	269691	143	N/A	N/A	N/A	N/A	N/A	537574	436	N/A	N/A	N/A	N/A	N/A	537570	1045	N/A	N/A	N/A	N/A	N/A	564634	349	N/A	N/A	N/A	N/A	N/A	577072	420	N/A	N/A	N/A	N/A	N/A	577071	312	N/A	N/A	N/A	N/A	N/A
Aspergillus parasiticus CBS 117618 v1.0	205331	181	7e-107	138/142	97	136/142	96	21672	221	2e-155	210/220	95	209/220	95	21681	1045	0	1023/1045	97	1006/1045	96	232398	469	1e-128	198/223	88	194/223	87	217380	420	0	409/420	97	401/420	95	230499	789	2e-179	275/329	83	267/329	81
Aspergillus minisclerotigenes CBS 117635 v1.0	205283	293	7e-69	91/95	95	89/95	94	234976	644	0	269/338	79	265/338	78	205279	1045	0	1017/1045	97	992/1045	95	None	N/A	N/A	N/A	N/A	N/A	N/A	None	N/A	N/A	N/A	N/A	N/A	N/A	None	N/A	N/A	N/A	N/A	N/A	N/A
Notes:
Protein ID refers to the unique protein identification number assigned by MycoCosm.
Results are from pairwise BLASTP comparisons with A. transmontanensis homologs.
In Aspergillus minisclerotigenes CBS 117635 v1.0 PID 234976 is a better annotation for the PKS than PID 7012 and PID 205282 that annotate the PKS as two separate proteins.
We used the term "None" when we could not find a protein in the same area of the scaffold as the rest of the cluster genes.

## Sheet: A. japonicus Family
Organism Name, Strain and Genome Version (where applicable)	NADH dehydrogenase							FAD oxidase							PKS							Zn2Cys6 transcription factor							Zn2Cys6 transcription factor							Actin depolymerizing factor							Acyl transferase
	Protein ID	Length (amino acids)	E-value	Similarity Fraction	% Similarity	Identity Fraction	% Identity	Protein ID	Length (amino acids)	E-value	Similarity Fraction	% Similarity	Identity Fraction	% Identity	Protein ID	Length (amino acids)	E-value	Similarity Fraction	% Similarity	Identity Fraction	% Identity	Protein ID	Length (amino acids)	E-value	Similarity Fraction	% Similarity	Identity Fraction	% Identity	Protein ID	Length (amino acids)	E-value	Similarity Fraction	% Similarity	Identity Fraction	% Identity	Protein ID	Length (amino acids)	E-value	Similarity Fraction	% Similarity	Identity Fraction	% Identity	Protein ID	Length (amino acids)	E-value	Similarity Fraction	% Similarity	Identity Fraction	% Identity
Aspergillus japonicus CBS 114.51 v1.0	120852	583	N/A	N/A	N/A	N/A	N/A	432558	193	N/A	N/A	N/A	N/A	N/A	410601	2539	N/A	N/A	N/A	N/A	N/A	448842	859	N/A	N/A	N/A	N/A	N/A	364181	412	N/A	N/A	N/A	N/A	N/A	400518	151	N/A	N/A	N/A	N/A	N/A	315366	418	N/A	N/A	N/A	N/A	N/A
Aspergillus aculeatus ATCC16872 v1.1	78160	572	0	569/572	99	567/572	99	None	N/A	N/A	N/A	N/A	N/A	N/A	28570	2548	0	2315/2545	90	2131/2545	84	42820	865	0	782/865	90	742/865	86	None	N/A	N/A	N/A	N/A	N/A	N/A	19353	148	3e-98	135/145	93	129/145	89	16497	422	0	317/417	76	282/417	68
Aspergillus uvarum CBS 121591 v1.0	271803	572	0	570/572	99	569/572	99	397027	334	8e-66	95/109	87	91/109	83	408231	2549	0	2387/2549	93	2261/2549	89	397024	858	0	822/859	95	795/859	93	324445	485	0	387/413	93	378/413	92	360207	151	3e-107	144/151	95	141/151	93	408217	465	0	370/469	78	342/469	73
Aspergillus violaceofuscus CBS 115571 v1.0	215528	583	0	583/583	100	582/583	99	435221	405	1.00e-91	122/126	96	122/126	97	414882	2562	0	2515/2562	98	2506/2562	98	445229	861	0	855/861	99	852/861	99	464970	535	0	412/412	100	412/412	100	435224	173	2e-108	145/146	99	145/146	99	464973	418	0	411/421	97	410/421	97
Notes:
Protein ID refers to the unique protein identification number assigned by MycoCosm.
Results are from pairwise BLASTP comparisons of predicted proteins with their A. japonicus homologs.
We used the term "None" when we could not find a protein in the same area of the scaffold as the rest of the cluster genes.
[truncated: 14 more columns]

## Sheet: NRPS Hits at 70kb
Citation, Permission from Author(s), or Unpublished	Organism Name, Strain and Genome Version (where applicable)	Resistance Gene Scaffold	Resistance Gene Start	Resistance Gene End	Resistance Gene E-value	Resistance Gene % Identity	SM Gene Scaffold	SM Gene Start	SM Gene End	Distance
Unpublished	Eurotiomycetes Genome 21	scaffold_119	42179	45764	E+00	0.8434	scaffold_119	36034	39054	6427
Permission from Author(s)	Aspergillus chrysellus CBS 472.65 v1.0	scaffold_25	180538	184117	E+00	0.8443	scaffold_25	204708	207728	23890
Permission from Author(s)	Aspergillus sclerotiorum CBS 549.65 v1.0	scaffold_52	51351	54931	E+00	0.8443	scaffold_52	27741	30761	23890
Kjærbølling et al., 2020	Aspergillus leporis CBS 151.66 v1.0	scaffold_42	120646	123931	E+00	0.6852	scaffold_42	171446	176543	51706
Varga et al., 2019	Coprinellus micaceus FP101781 v2.0	scaffold_26	571362	581224	E+00	0.6185	scaffold_26	552640	558832	20557
Unpublished	Agaricomycetes Genome 6	scaffold_132	65342	80304	1.4e-180	0.5992	scaffold_132	44936	48722	25994
Unpublished	Agaricomycetes Genome 6	scaffold_132	65342	80304	1.4e-180	0.5992	scaffold_132	44079	44906	28330
Steindorff et al., 2021	Coprinellus angulatus CBS 144469 v1.0	scaffold_21	725285	737951	4.2e-180	0.6136	scaffold_21	774321	778848	44966
Vesth et al., 2018	Aspergillus japonicus CBS 114.51 v1.0	scaffold_31	161171	164371	E+00	0.6121	scaffold_31	222394	226375	61613
Steindorff et al., 2021	Coprinellus angulatus CBS 144469 v1.0	scaffold_84	210927	223508	5.2e-169	0.6244	scaffold_84	194812	199405	20109
Arnaud et al., 2012	Aspergillus flavus NRRL3357	A_flavus_1041045517024	462504	465789	E+00	0.5964	A_flavus_1041045517024	454770	456202	8660
Arnaud et al., 2012	Aspergillus flavus NRRL3357	A_flavus_1041045517024	462504	465789	E+00	0.5964	A_flavus_1041045517024	456785	457860	6824
Skerker et al., 2021	Aspergillus flavus NRRL3357 v1.0	Chromosome_8	2740054	2743339	E+00	0.5964	Chromosome_8	2749023	2751073	8351
Skerker et al., 2021	Aspergillus flavus NRRL3357 v1.0	Chromosome_8	2740054	2743339	E+00	0.5964	Chromosome_8	2747983	2749001	6795
Kjærbølling et al., 2020	Aspergillus parvisclerotigenus CBS 121.62 v1.0	scaffold_104	105829	109113	E+00	0.5929	scaffold_104	97813	98924	9102
Permission from Author(s)	Aspergillus sclerotiorum CBS 549.65 v1.0	scaffold_35	76870	80126	E+00	0.596	scaffold_35	97187	107674	23932
Kjærbølling et al., 2020	Aspergillus sergii CBS 130017 v1.0	scaffold_14	251742	255018	E+00	0.5954	scaffold_14	215884	217752	36562
Kjærbølling et al., 2020	Aspergillus minisclerotigenes CBS 117635 v1.0	scaffold_10	268984	272269	E+00	0.6136	scaffold_10	275588	276699	5517
de Vries et al., 2017	Aspergillus aculeatus ATCC16872 v1.1	scaffold_7	550368	553123	E+00	0.6294	scaffold_7	607317	608188	56007
de Vries et al., 2017	Aspergillus aculeatus ATCC16872 v1.1	scaffold_7	550368	553123	E+00	0.6294	scaffold_7	608395	611406	58155
Vesth et al., 2018	Aspergillus saccharolyticus JOP 1030-1 v1.0	scaffold_4	801292	804567	E+00	0.6083	scaffold_4	754819	759858	45591
Vesth et al., 2018	Aspergillus sclerotioniger CBS115572 v1.0	scaffold_18	463532	466143	E+00	0.6354	scaffold_18	515075	522487	53943
Permission from Author(s)	Aspergillus dromiae CBS 140633 v1.0	scaffold_69	65642	68721	E+00	0.565	scaffold_69	111358	131175	54085
de Vries et al., 2017	Aspergillus sydowii CBS 593.65 v1.0	scaffold_1	5361643	5364730	E+00	0.596	scaffold_1	5425538	5439740	69452
de Vries et al., 2017	Aspergillus sydowii CBS 593.65 v1.0	scaffold_1	5361643	5364730	E+00	0.596	scaffold_1	5385019	5387458	23052
Permission from Author(s)	Aspergillus creber IBT 32277 v1.0	scaffold_4	518862	521431	E+00	0.5965	scaffold_4	549209	551656	30286
Permission from Author(s)	Aspergillus tennesseensis IBT 32283 v1.0	scaffold_1	29919	32602	E+00	0.5965	scaffold_1	9192	12001	20664
Permission from Author(s)	Aspergillus amoeneus CBS 111.32 v1.0	scaffold_2	1749491	1752547	E+00	0.5689	scaffold_2	1770904	1773342	21104
Permission from Author(s)	Aspergillus puulaauensis IBT 32284 v1.0	scaffold_35	201784	204683	E+00	0.5524	scaffold_35	181302	183770	20697
de Vries et al., 2017	Aspergillus versicolor v1.0	scaffold_2	4342791	4345850	E+00	0.5804	scaffold_2	4366319	4368755	23216
Haridas et al., 2020	Cercospora zeae-maydis v1.0	scaffold_27	250836	253603	E+00	0.6027	scaffold_27	314422	324966	67474
Unpublished	Agaricomycetes Genome 2	scaffold_15	743747	746924	E+00	0.5852	scaffold_15	689955	694977	52869
Unpublished	Agaricomycetes Genome 4	scaffold_4	1486795	1489824	5.4e-181	0.5851	scaffold_4	1552161	1556760	66151
Unpublished	Agaricomycetes Genome 19	scaffold_2	1600258	1603617	6.5e-174	0.6045	scaffold_2	1609266	1614081	9736
Unpublished	Agaricomycetes Genome 5	scaffold_48	48708	51769	E+00	0.5842	scaffold_48	98740	103716	50989
Unpublished	Agaricomycetes Genome 15	scaffold_5	1396750	1400221	E+00	0.5983	scaffold_5	1437629	1455103	47880
Unpublished	Agaricomycetes Genome 15	scaffold_5	1396750	1400221	E+00	0.5983	scaffold_5	1410749	1415476	14627
Looney et al., 2022	Lactarius indigo 2018DUKE089 v1.0	scaffold_4	2226368	2229538	1.2e-180	0.5863	scaffold_4	2250914	2255444	25226
Miyauchi S et al., 2020	Cantharellus anzutake C23 v1.0	scaffold_39	478482	482009	8.9e-176	0.5777	scaffold_39	506525	511215	28624
Unpublished	Agaricomycetes Genome 11	scaffold_56	69307	74053	E+00	0.5795	scaffold_56	80366	84897	10951
Lofgren et al., 2021	Suillus cothurnatus VC 1858 v1.0	scaffold_68	218413	221590	E+00	0.5877	scaffold_68	281785	286327	64054
Unpublished	Agaricomycetes Genome 8	scaffold_22	134344	138189	E+00	0.6042	scaffold_22	108331	113053	25574
Permission from Author(s)	Suillus collinitus S28 v1.0	scaffold_77	16253	19392	E+00	0.5889	scaffold_77	61830	66398	46291
Lofgren et al., 2021	Suillus lakei FC43 v1.0	scaffold_49	154401	157580	E+00	0.586	scaffold_49	206873	211447	53169
Lofgren et al., 2021	Suillus cf. subluteus FC464 v1.0	scaffold_120	208778	211931	E+00	0.5875	scaffold_120	146108	150660	61970
Unpublished	Agaricomycetes Genome 7	scaffold_6	975860	979486	9e-178	0.5972	scaffold_6	995448	1000063	20082
Unpublished	Agaricomycetes Genome 20	scaffold_16	263864	267287	8.5e-126	0.5565	scaffold_16	270014	274636	6749
Nagy et al., 2016	Fibulorhizoctonia psychrophila CBS 109695 v1.0	scaffold_40	456174	459359	E+00	0.6047	scaffold_40	403568	408202	51881
Ruiz-Dueñas et al., 2021	Gymnopilus junonius AH 44721 v1.0	scaffold_51	112261	116318	4.6e-181	0.58	scaffold_51	88391	92979	23604
Steindorff et al., 2021	Lyophyllum atratum CBS 144462 v1.0	scaffold_8	1225982	1229213	5e-174	0.5826	scaffold_8	1200897	1205410	24444
Unpublished	Agaricomycetes Genome 9	scaffold_13	301379	304793	8.4e-171	0.5826	scaffold_13	343525	348522	42937
Unpublished	Agaricomycetes Genome 16	scaffold_44	367886	371168	E+00	0.5903	scaffold_44	335224	340300	31765
Miyauchi et al., 2020	Amanita rubescens Přilba v1.0	scaffold_19	99528	102745	2.9e-178	0.5965	scaffold_19	113556	118132	14707
Unpublished	Agaricomycetes Genome 12	scaffold_8	1462064	1465116	5e-166	0.5656	scaffold_8	1408239	1412761	53090
Mesny et al., 2021	Coprinopsis sp. MPI-PUGE-AT-0042 v1.0	scaffold_15	863913	867427	6.6e-174	0.5925	scaffold_15	839101	844522	23858
Mesny et al., 2021	Coprinopsis sp. MPI-PUGE-AT-0042 v1.0	scaffold_60	160804	164310	E+00	0.595	scaffold_60	134372	139722	25510
Looney et al., 2022	Gloeopeniophorella convolvens OM19405 v1.0	scaffold_21	262546	265697	1.7e-181	0.5982	scaffold_21	235803	240329	26055
Oghenekaro et al., 2020	Rigidoporus microporus ED310 v1.0	scaffold_14	347869	351799	9.9e-172	0.5884	scaffold_14	333882	338533	13626
Unpublished	Agaricomycetes Genome 18	scaffold_30	831259	834141	8.3e-170	0.604	scaffold_30	873629	878206	43217
Miyauchi et al., 2020	Boletus edulis BED1 v4.0	scaffold_28	172269	175373	9.4e-180	0.5944	scaffold_28	213006	217766	41565
Miyauchi et al., 2020	Boletus edulis Přilba v1.0	scaffold_64	161521	164625	7.6e-181	0.5944	scaffold_64	122625	127393	38064
Plett et al., 2023	Pisolithus croceorrhizus ssp. 2 72 v1.0	scaffold_110	39057	42168	6.8e-181	0.5925	scaffold_110	26684	31340	11600
Kohler et al., 2015	Pisolithus microcarpus 441 v2.0	scaffold_11	1635613	1638725	4.3e-175	0.5782	scaffold_11	1623505	1628334	11249
Kohler et al., 2015	Pisolithus microcarpus 441 v2.0	scaffold_11	1635613	1638725	4.3e-175	0.5782	scaffold_11	1651493	1656147	16651
Kohler et al., 2015	Pisolithus microcarpus 441 v2.0	scaffold_11	1635613	1638725	4.3e-175	0.5782	scaffold_11	1664658	1665711	28015
Plett et al., 2023	Pisolithus marmoratus ssp. 2 16A v1.0	scaffold_11	312572	315680	E+00	0.6056	scaffold_11	284494	289479	27139
Unpublished	Agaricomycetes Genome 1	scaffold_8	41465	44757	8.3e-174	0.596	scaffold_8	108946	113569	68146
Unpublished	Agaricomycetes Genome 14	scaffold_8	188796	192997	2.7e-171	0.5714	scaffold_8	144851	150023	43459
Unpublished	Agaricomycetes Genome 17	scaffold_13	796780	800061	1.6e-177	0.6123	scaffold_13	851912	856703	55887
Plett et al., 2023	Pisolithus thermaeus 11 v1.0	scaffold_58	366778	369898	9e-180	0.5941	scaffold_58	354472	359031	11586
Plett et al., 2023	Pisolithus croceorrhizus subspA 74A v1.0	scaffold_5	90084	93204	4e-178	0.5941	scaffold_5	77715	82475	11549
Plett et al., 2023	Pisolithus thermaeus 11 v1.0	scaffold_65	314632	317743	3.3e-178	0.5951	scaffold_65	325248	330133	11503
Plett et al., 2023	Pisolithus croceorrhizus subspA 74A v1.0	scaffold_14	521069	524180	7.1e-178	0.5951	scaffold_14	531706	536552	11504
Almási et al., 2019	Auriculariopsis ampla NL-1724 v1.0	scaffold_22	332833	336331	9.1e-163	0.597	scaffold_22	397364	401830	65015
Plett et al., 2023	Pisolithus albus SI12 v1.0	scaffold_1	896345	899465	7.8e-174	0.5856	scaffold_1	906663	911535	11194
Plett et al., 2023	Pisolithus albus SI12 v1.0	scaffold_1	896345	899465	7.8e-174	0.5856	scaffold_1	877892	882959	17479
Unpublished	Agaricomycetes Genome 10	scaffold_10	5908	9057	2.9e-157	0.5415	scaffold_10	39	5224	4851
Unpublished	Agaricomycetes Genome 10	scaffold_34	342093	345232	4.2e-158	0.5554	scaffold_34	336716	341339	4635
Krizsán et al., 2019	Rickenella mellea v1.0 (SZMC22713)	scaffold_11	710189	713784	9.2e-143	0.5785	scaffold_11	659767	664511	49847
Unpublished	Agaricomycetes Genome 4	scaffold_56	688	2054	5.2e-164	0.6625	scaffold_56	49018	50138	48207
Plett et al., 2023	Pisolithus orientalis OTSU v2.0	scaffold_37	289229	292106	3e-149	0.5485	scaffold_37	276618	281390	11663
Korotkin et al., 2018	Rickenella fibula HBK330-10 v1.0	scaffold_3	62587	66160	2.3e-142	0.5903	scaffold_3	106567	111134	44477
Unpublished	Agaricomycetes Genome 13	scaffold_8	74230	75500	7.1e-156	0.6578	scaffold_8	130050	134743	57531
Unpublished	Agaricomycetes Genome 21	scaffold_6	1870695	1872129	9e-162	0.6076	scaffold_6	1875280	1879896	6176
Haridas et al., 2020	Delphinella strobiligena CBS 735.71 v1.0	scaffold_7	8443	9747	8.5e-161	0.6649	scaffold_7	43196	46363	35684
Unpublished	Eurotiomycetes Genome 5	scaffold_15	338646	339942	2.7e-156	0.6231	scaffold_15	305027	317324	28118
Unpublished	Eurotiomycetes Genome 5	scaffold_15	338646	339942	2.7e-156	0.6231	scaffold_15	299860	303207	37760
Unpublished	Eurotiomycetes Genome 14	scaffold_22	80162	81311	2.8e-153	0.6444	scaffold_22	58674	63160	19819
Kohler et al., 2015	Tulasnella calospora AL13/4D v1.0	scaffold_43	160991	162166	5.5e-153	0.6371	scaffold_43	171645	174917	11702
Unpublished	Eurotiomycetes Genome 24	scaffold_86	95019	96157	5.9e-153	0.6472	scaffold_86	86567	90809	6900
Unpublished	Eurotiomycetes Genome 19	scaffold_6	874150	875288	1.8e-152	0.6436	scaffold_6	941613	946829	69502
Kjærbølling et al., 2020	Aspergillus avenaceus IBT 18842 v1.0	scaffold_9	27112	28242	7.8e-131	0.5914	scaffold_9	28629	34905	4090
Unpublished	Eurotiomycetes Genome 22	scaffold_7	29597	30662	4e-106	0.5672	scaffold_7	86900	94844	60742
Kjærbølling et al., 2020	Aspergillus albertensis v1.0	scaffold_59	159960	161529	6.6e-63	0.4645	scaffold_59	110761	116499	47114
Kjærbølling et al., 2020	Aspergillus alliaceus CBS 536.65 v1.0	scaffold_14	533832	535401	5.7e-58	0.4735	scaffold_14	484665	487905	48331

## Sheet: Pisolithus Family
Organism Name, Strain and Genome Version (where applicable)	Alcohol dehydrogenase							Multicoppper oxidase							NRPS							Oxidoreductase with NAD(P) binding domain							HMG-CoA reductase							AMP synthetase/ligase 1							AMP synthetase/ligase 2
	Protein ID	Length (amino acids)	E-value	Similarity Fraction	% Similarity	Identity Fraction	% Identity	Protein ID	Length (amino acids)	E-value	Similarity Fraction	% Similarity	Identity Fraction	% Identity	Protein ID	Length (amino acids)	E-value	Similarity Fraction	% Similarity	Identity Fraction	% Identity	Protein ID	Length (amino acids)	E-value	Similarity Fraction	% Similarity	Identity Fraction	% Identity	Protein ID	Length (amino acids)	E-value	Similarity Fraction	% Similarity	Identity Fraction	% Identity	Protein ID	Length (amino acids)	E-value	Similarity Fraction	% Similarity	Identity Fraction	% Identity	Protein ID	Length (amino acids)	E-value	Similarity Fraction	% Similarity	Identity Fraction	% Identity
Pisolithus croceorrhizus ssp. 2 72 v1.0	104492	345	N/A	N/A	N/A	N/A	N/A	104586	631	N/A	N/A	N/A	N/A	N/A	1977499	1432	N/A	N/A	N/A	N/A	N/A	1865571	533	N/A	N/A	N/A	N/A	N/A	105204	1240	N/A	N/A	N/A	N/A	N/A	104822	639	N/A	N/A	N/A	N/A	N/A	2073733	694	N/A	N/A	N/A	N/A	N/A
Pisolithus croceorrhizus subspA 74A v1.0 Scaffold_5	1689558	342	0	337/345	97	333/345	97	1689557	631	0	628/631	99	615/631	97	958130	1432	0	1399/1432	97	1384/1432	97	1469987	533	0	517/533	96	510/533	96	1538355	1240	0	1188/1238	95	1156/1238	93	1689563	644	0	608/652	93	596/652	91	1689563	644	0	608/694	87	580/694	84
Pisolithus croceorrhizus subspA 74A v1.0 Scaffold_14	222940	341	0	341/345	98	341/345	99	1551389	632	0	631/632	99	631/632	99	222678	1432	0	1432/1432	100	1432/1432	100	1702288	533	0	533/533	100	533/533	100	221997	1240	0	1240/1240	100	1240/1240	100	222078	641	0	613/639	95	598/639	94	222078	641	0	633/694	91	629/694	91
Pisolithus croceorrhizus subspA 74A v1.0 Scaffold_14																																				1690546	644	0	628/652	96	628/652	96	1690546	644	0	609/694	87	590/694	85
Pisolithus thermaeus 11 v1.0 Scaffold_58	926927	345	0	343/345	99	341/345	99	926981	631	0	628/631	99	615/631	97	1487176	1432	0	1399/1432	97	1384/1432	97	927284	533	0	517/533	96	510/533	96	1487271	1240	0	1189/1238	96	1157/1238	93	1888189	648	0	618/648	95	606/648	94	1888189	648	0	611/694	88	583/694	84
Pisolithus thermaeus 11 v1.0 Scaffold_65	1004986	345	0	345/345	100	345/345	100	1005035	631	0	631/631	100	631/631	100	1004861	1432	0	1432/1432	100	1432/1432	100	1844433	533	0	533/533	100	533/533	100	1763711	1240	0	1240/1240	100	1240/1240	100	1004087	641	0	613/639	95	598/639	94	1004087	641	0	633/694	91	629/694	91
Pisolithus thermaeus 11 v1.0 Scaffold_65																																				1779463	644	0	628/652	96	628/652	96	1779463	644	0	609/694	87	590/694	85
Pisolithus microcarpus 441 v1.0	683794	345	0	339/345	98	331/345	96	108728	631	0	605/631	95	585/631	93	175217	420	0	405/419	96	395/419	94	108745	533	0	465/533	87	433/533	81	683805	1239	0	1141/1240	92	1093/1240	88	30431	653	0	600/653	91	577/653	88	30431	653	0	598/695	86	569/695	82
Pisolithus microcarpus 441 v1.0															14094	1413	0	1339/1413	94	1295/1413	92															175407	627	0	595/639	93	576/639	90	175407	627	0	578/694	83	554/694	80
Pisolithus microcarpus 441 v1.0															24585	304	5e-146	254/296	85	232/296	78
Pisolithus marmoratus ssp. 2 16A v1.0	2877249	345	0	338/345	97	327/345	95	136311	632	0	595/632	94	554/632	88	136492	1432	0	1341/1432	93	1277/1432	89	136677	517	0	439/507	86	386/507	76	3137217	1216	0	1044/1219	85	953/1219	78	2877254	597	0	554/639	86	520/639	81	2877254	597	0	371/443	83	344/443	78
Pisolithus marmoratus ssp. 2 16A v1.0																						2559740	517	0	440/507	86	390/507	77
Pisolithus marmoratus ssp. 2 16A v1.0																						137214	534	0	467/534	87	416/534	78
Pisolithus albus SI12 v1.0	2208128	327	0	298/306	97	292/306	95	2394501	632	0	607/632	96	587/632	93	2208142	1433	0	1369/1431	95	1318/1431	92	2153747	534	0	467/534	87	420/534	79	2525291	1242	0	1113/1218	91	1060/1218	87	14020	640	0	597/640	93	576/640	90	14020	640	0	581/695	83	553/695	80
Pisolithus albus SI12 v1.0															14175	1414	0	1340/1414	94	1295/1414	92
Pisolithus orientalis OTSU v2.0	357025	363	0	338/363	93	328/363	90	357043	632	0	592/632	93	553/632	88	853955	1387	0	1317/1432	91	1253/1432	88	772729	533	0	473/533	88	430/533	81	357686	1237	0	1064/1239	85	987/1239	80	357649	636	0	595/639	93	563/639	88	357649	636	0	579/694	83	539/694	78
Pisolithus orientalis OTSU v2.0
Boletus edulis Přilba v1.0	1359485	342	0	289/340	85	252/340	74	None	N/A	N/A	N/A	N/A	N/A	N/A	1359470	1436	0	1253/1439	87	1144/1439	79	1553548	521	0	373/492	75	304/492	62	1230465	1234	0	928/1224	75	757/1224	62	1359496	631	0	519/621	83	445/621	72	1359496	631	0	503/678	74	423/678	62
Boletus edulis BED1 v4.0	3649028	342	0	288/340	84	251/340	74	None	N/A	N/A	N/A	N/A	N/A	N/A	3553148	1419	0	1238/1439	86	1131/1439	79	3410475	521	0	372/492	75	302/492	61	3410421	1234	0	927/1224	75	755/1224	62	3553119	635	0	513/638	80	442/638	69	3553119	635	0	490/656	74	414/656	63
Boletus edulis BED1 v4.0	3613851	326	0	308/340	90	290/340	85
Rickenella mellea v1.0 (SZMC22713)	98944	350	6e-165	262/347	75	220/347	63	None	N/A	N/A	N/A	N/A	N/A	N/A	786166	1432	0	1160/1446	80	978/1446	68	98839	526	0	342/494	69	271/494	55	719028	1351	0	852/1324	64	685/1324	52	719121	648	0	498/646	77	419/646	65	719121	648	0	479/686	69	401/686	58
Rickenella fibula HBK330-10 v1.0	2693947	352	2e-167	264/349	75	225/349	64	None	N/A	N/A	N/A	N/A	N/A	N/A	2536010	1356	0	1098/1440	76	923/1440	64	2566033	508	0	332/493	67	267/493	54	2544202	1138	0	785/1181	66	632/1181	54	2693959	645	0	492/643	76	415/643	65	2693959	645	0	468/672	69	394/672	59
Rickenella fibula HBK330-10 v1.0	2566037	345	0	304/345	88	263/345	76
Suillus cothurnatus VC 1858 v1.0	1477551	330	0	271/312	86	230/312	74	None	N/A	N/A	N/A	N/A	N/A	N/A	1671240	1446	0	1234/1454	84	1104/1454	76	1360960	522	0	381/501	76	310/501	62	1477394	1253	0	926/1233	75	770/1233	62	1477474	640	0	510/620	82	436/620	70	1477474	640	0	501/678	73	416/678	61
Suillus lakei FC43 v1.0	957257	343	0	298/341	87	252/341	74	None	N/A	N/A	N/A	N/A	N/A	N/A	1986543	1433	0	1237/1437	86	1100/1437	77	1637008	522	0	387/501	77	309/501	62	1717804	1254	0	914/1242	73	763/1242	61	1877844	639	0	524/630	83	452/630	72	1877844	639	0	513/689	74	430/689	62
Suillus lakei FC43 v1.0
Suillus cf. subluteus FC464 v1.0	1935854	343	0	296/341	86	249/341	73	None	N/A	N/A	N/A	N/A	N/A	N/A	1935847	1447	0	1238/1455	85	1105/1455	76	1935853	819	0	384/499	76	309/499	62	1814796	1256	0	925/1240	74	772/1240	62	1814679	530	0	454/526	86	396/526	75	1814679	530	0	442/581	76	380/581	65
Suillus collinitus S28 v1.0	2098181	343	0	297/341	87	255/341	75	None	N/A	N/A	N/A	N/A	N/A	N/A	2088730	1394	0	1197/1437	83	1068/1437	74	1450534	537	0	385/501	76	306/501	61	1840308	1255	0	925/1247	74	780/1247	63	2026391	639	0	520/624	83	445/624	71	2026391	639	0	507/679	74	423/679	62
Suillus collinitus S28 v1.0
Agaricomycetes Genome 16	1552770	346	0	318/344	92	285/344	83	None	N/A	N/A	N/A	N/A	N/A	N/A	647683	1441	0	1186/1443	82	1017/1443	70	1346604	515	0	360/496	72	286/496	58	1346621	1275	0	890/1257	70	721/1257	57	1346518	636	0	484/615	78	386/615	63	1346518	636	0	477/670	71	373/670	56
Agaricomycetes Genome 16																																				1178805	633	0	502/632	79	411/632	65	1178805	633	0	497/670	74	406/670	61
Agaricomycetes Genome 14	1646537	380	1e-179	284/360	78	229/360	64	None	N/A	N/A	N/A	N/A	N/A	N/A	1228540	1537	0	1078/1507	71	889/1507	59	1646544	606	2e-162	324/537	60	254/537	47	1556237	1488	0	816/1371	59	641/1371	47	1228310	807	0	453/728	62	366/728	50	1228310	807	0	444/783	56	354/783	45
Notes:
Protein ID refers to the unique protein identification number assigned by MycoCosm.
Values are from pairwise BLASTP alignments of the predicted products of genes with their Pisolithus croceorrhizus ssp. 2 72 v1.0 homologs except for the Aldo/Keto reductase column. The Aldo/Keto reductase is not present in Pisolithus croceorrhizus ssp. 2 72 and pairwise BLASTP alignments for the Aldo/Keto reductase were performed against Boletus edulis Přilba v1.0 PID 1359493.
Due to the similarity among the AMP synthetase/ligases we show all possible pairwise BLASTP combinations with their P. croceorrhizus homologs.
Due to the number of clusters and potential pairwise combinations we did not analyze hypothetical genes with unknown domains.
When we initially created this table, we analyzed Pisolithus microcarpus 441 v1.0, but this genome has been updated as Pisolithus microcarpus 441 v2.0 since then.
The iron permease gene from Pisolithus orientalis OTSU v2.0 is annotated as two separate proteins. PID 853926 is homologous to the N-terminus of PID 1977466 from Pisolithus croceorrhizus ssp. 2 72 v1.0 and PID 853923 is homologous to the remaining portion of PID 1977466.
We used the term "None" when we could not find a protein in the same area of the scaffold as the rest of the cluster genes.
[truncated: 56 more columns]

## Sheet: Terpene Synthase & Cyclase Hits
Citation, Permission from Author(s), or Unpublished	Organism Name, Strain and Genome Version (where applicable)	Resistance Gene Scaffold	Resistance Gene Start	Resistance Gene End	Resistance Gene E-value	Resistance Gene % Identity	SM Gene Scaffold	SM Gene Start	SM Gene End	Distance
van den Berg et al., 2008	Penicillium chrysogenum Wisconsin 54-1255	Pc00c_18	1244035	1247399	E+00	0.7598	Pc00c_18	1187209	1188047	58089
Varriale et al., 2018	Talaromyces borbonicus CBS 141340	scaffold_12	2437153	2440663	E+00	0.6885	scaffold_12	2370539	2372494	67391
Kjærbølling et al., 2020	Aspergillus coremiiformis CBS 553.77 v1.0	scaffold_6	158241	161506	E+00	0.6831	scaffold_6	174056	175583	14946
Zampounis et al., 2016	Colletotrichum higginsianum IMI 349063	chromosome_4	220848	224307	E+00	0.6406	chromosome_4	182917	184056	39091
Kjærbølling et al., 2020	Aspergillus leporis CBS 151.66 v1.0	scaffold_42	120646	123931	E+00	0.6852	scaffold_42	94370	95587	27310
Kjærbølling et al., 2020	Aspergillus albertensis v1.0	scaffold_2	759697	762948	E+00	0.6376	scaffold_2	738527	739752	22183
Kjærbølling et al., 2020	Aspergillus alliaceus CBS 536.65 v1.0	scaffold_10	63117	66368	E+00	0.6365	scaffold_10	86123	87557	22097
Unpublished	Eurotiomycetes Genome 9	scaffold_95	65268	68423	E+00	0.5772	scaffold_95	102177	104588	36537
Unpublished	Eurotiomycetes Genome 6	scaffold_37	62689	65827	E+00	0.5816	scaffold_37	15918	18048	47275
Unpublished	Agaricomycetes Genome 15	scaffold_5	1396750	1400221	E+00	0.5983	scaffold_5	1394559	1396161	3125
Unpublished	Agaricomycetes Genome 15	scaffold_5	1396750	1400221	E+00	0.5983	scaffold_5	1358436	1359636	39449
Unpublished	Agaricomycetes Genome 7	scaffold_6	975860	979486	9e-178	0.5972	scaffold_6	930853	932322	46085
Unpublished	Agaricomycetes Genome 1	scaffold_8	41465	44757	8.3e-174	0.596	scaffold_8	90445	91592	47907
Korotkin et al., 2018	Rickenella fibula HBK330-10 v1.0	scaffold_49	84898	88085	1.7e-172	0.5709	scaffold_49	111411	112686	25557
Mesny et al., 2021	Rhexocercosporidium sp. MPI-PUGE-AT-0058 v1.0	scaffold_19	1036144	1037519	E+00	0.7711	scaffold_19	1027054	1028744	8932
Unpublished	Eurotiomycetes Genome 18	scaffold_22	412731	413873	7.7e-165	0.6873	scaffold_22	441234	442172	28401
Unpublished	Eurotiomycetes Genome 27	scaffold_35	17580	18707	E-142	0.6348	scaffold_35	46938	48014	29332
Unpublished	Eurotiomycetes Genome 27	scaffold_35	17580	18707	E-142	0.6348	scaffold_35	10163	11565	7279
Unpublished	Agaricomycetes Genome 18	scaffold_76	105694	107228	8.4e-114	0.6098	scaffold_76	101494	103166	4131
Unpublished	Eurotiomycetes Genome 2	scaffold_1	856564	857703	6.3e-126	0.5647	scaffold_1	853701	854588	2989
Unpublished	Eurotiomycetes Genome 7	scaffold_22	416691	417826	3.3e-128	0.5734	scaffold_22	414516	415442	2279
Unpublished	Eurotiomycetes Genome 23	scaffold_39	107103	108235	6e-127	0.5783	scaffold_39	121036	122094	13896
Gostinčar et al., 2014	Aureobasidium pullulans var. subglaciale EXF-2481	scaffold_3	191123	192247	1.6e-116	0.554	scaffold_3	165938	167090	25171
de Vries et al., 2017	Aspergillus wentii v1.0	scaffold_8	1511617	1512447	1.6e-128	0.7065	scaffold_8	1526554	1529547	16018
de Vries et al., 2017	Aspergillus wentii v1.0	scaffold_8	1511617	1512447	1.6e-128	0.7065	scaffold_8	1541253	1542374	29781
Mesny et al., 2021	Pyrenochaeta lycopersici MPI-SDFR-AT-0127 v1.0	scaffold_78	73039	74122	6.3e-105	0.5618	scaffold_78	74433	75888	1580

## Sheet: A. leporis Family
Organism Name, Strain and Genome Version (where applicable)	Zn2Cys6 transcription factor							MFS							O-acetyl transferase							O-acetyl transferase							P450							P450							HMG-CoA reductase
	Protein ID	Length (amino acids)	E-value	Similarity Fraction	% Similarity	Identity Fraction	% Identity	Protein ID	Length (amino acids)	E-value	Similarity Fraction	% Similarity	Identity Fraction	% Identity	Protein ID	Length (amino acids)	E-value	Similarity Fraction	% Similarity	Identity Fraction	% Identity	Protein ID	Length (amino acids)	E-value	Similarity Fraction	% Similarity	Identity Fraction	% Identity	Protein ID	Length (amino acids)	E-value	Similarity Fraction	% Similarity	Identity Fraction	% Identity	Protein ID	Length (amino acids)	E-value	Similarity Fraction	% Similarity	Identity Fraction	% Identity	Protein ID	Length (amino acids)	E-value	Similarity Fraction	% Similarity	Identity Fraction	% Identity
Aspergillus leporis CBS 151.66 v1.0	189987	416	N/A	N/A	N/A	N/A	N/A	200730	602	N/A	N/A	N/A	N/A	N/A	155384	508	N/A	N/A	N/A	N/A	N/A	171422	518	N/A	N/A	N/A	N/A	N/A	171410	495	N/A	N/A	N/A	N/A	N/A	103401	519	N/A	N/A	N/A	N/A	N/A	200733	1071	N/A	N/A	N/A	N/A	N/A
Aspergillus alliaceus CBS 536.65 v1.0	308682	252	4e-60	94/111	84	89/111	80	308678	605	0	531/599	88	478/599	80	308679	508	0	416/507	82	356/507	70	308670	518	0	460/518	88	407/518	79	317834	495	0	472/495	95	442/495	89	317829	519	0	497/518	95	465/518	90	268476	759	0	694/758	91	640/758	84
Aspergillus albertensis v1.0	168232	326	7e-173	272/407	66	249/407	61	177966	605	0	532/601	88	479/601	80	177965	508	0	418/509	82	357/509	70	177975	518	0	460/518	88	406/518	78	168234	495	0	472/495	95	442/495	89	168239	519	0	497/518	95	465/518	90	143983	739	0	678/738	91	627/738	85
Aspergillus coremiiformis CBS 553.77 v1.0	164815	415	0	369/416	88	321/416	77	103280	581	0	521/581	89	481/581	83	145179	503	0	386/508	75	317/508	62	145178	517	0	428/518	82	354/518	68	145181	495	0	446/495	90	398/495	80	164813	518	0	483/519	93	435/519	84	145175	1075	0	960/1069	89	876/1069	82
Notes:
Protein ID refers to the unique protein identification number assigned by MycoCosm.
Results are from pairwise BLASTP alignments with of predicted proteins with their A. leporis homologs.
Aspergillus alliaceus CBS 536.65 v1.0 PID 308680 is most likely incorrectly annotated as a fusion protein with, what in an alternative annotation, is the P450 PID 317834
We used the term "None" when we could not find a protein in the same area of the scaffold as the rest of the cluster genes.
[truncated: 28 more columns]

## Sheet: DMAT Hits at 70kb
Citation, Permission from Author(s), or Unpublished	Organism Name, Strain and Genome Version (where applicable)	Resistance Gene Scaffold	Resistance Gene Start	Resistance Gene End	Resistance Gene E-value	Resistance Gene % Identity	SM Gene Scaffold	SM Gene Start	SM Gene End	Distance
Baroncelli et al., 2018	Colletotrichum orchidophilum IMI 309357	scaffold_1	209838	213315	E+00	0.6008	scaffold_1	165832	168625	44348
Unpublished	Eurotiomycetes Genome 16	scaffold_91	37228	40000	E+00	0.6117	scaffold_91	83455	84882	45554
Permission from Author(s)	Aspergillus falconensis CBS 271.91 v1.0	scaffold_145	66352	69554	E+00	0.5917	scaffold_145	16358	17088	51230
Permission from Author(s)	Aspergillus fructiculosus v1.0	scaffold_73	724	3926	E+00	0.5917	scaffold_73	53568	53927	51422
Permission from Author(s)	Aspergillus creber IBT 32277 v1.0	scaffold_4	518862	521431	E+00	0.5965	scaffold_4	468490	469839	50982
Permission from Author(s)	Aspergillus tennesseensis IBT 32283 v1.0	scaffold_1	29919	32602	E+00	0.5965	scaffold_1	92709	94134	62161
Permission from Author(s)	Aspergillus amoeneus CBS 111.32 v1.0	scaffold_2	1749491	1752547	E+00	0.5689	scaffold_2	1692817	1694107	57557
Permission from Author(s)	Aspergillus puulaauensis IBT 32284 v1.0	scaffold_35	201784	204683	E+00	0.5524	scaffold_35	261838	263189	59280
Haridas et al., 2020	Cercospora zeae-maydis v1.0	scaffold_27	250836	253603	E+00	0.6027	scaffold_27	245326	246712	6200
Unpublished	Eurotiomycetes Genome 10	scaffold_38	33750	34889	3.5e-156	0.6611	scaffold_38	87522	88579	53731
Kohler et al., 2015	Oidiodendron maius Zn v1.0	scaffold_26	158489	159582	2e-141	0.6082	scaffold_26	129140	131197	28867
Unpublished	Eurotiomycetes Genome 23	scaffold_39	107103	108235	6e-127	0.5783	scaffold_39	41771	43974	64796

[truncated: 1 more sheets: Citations]
